# Supplementary material for: Genetic, molecular and physiological basis of variation in Drosophila gut immunocompetence
Source: Nat Commun. 2015 Jul 27;6:7829. doi: 10.1038/ncomms8829 (PMC4525169; doi:10.1038/ncomms8829)
Supplement: Supplementary Data 1 — Differential expression analysis between all challenged and all unchallenged samples. [file ncomms8829-s2.xlsx]

## Sheet: Sheet1
Supplementary Data 1: Differential expression analysis between all challenged and all unchallenged samples
(where all 8 lines were pooled per condition)
Gene ID	log2 Fold Change	p-Value	FDR adjusted p-value	Differentially expressed at p<0.05 and log2FC>1?
Spn4	3.61338	1.54197e-15	1.18423e-11	YES
Gadd45	5.64003	1.39787e-14	5.36782e-11	YES
key	2.28885	2.01572e-13	5.16025e-10	YES
dream	2.26266	3.96488e-13	7.61258e-10	YES
CG14219	6.726	7.68946e-13	1.1811e-09	YES
CG10337	2.5795	9.59274e-13	1.22787e-09	YES
CG9009	3.1667	1.73972e-12	1.80013e-09	YES
lama	3.42797	1.87513e-12	1.80013e-09	YES
Naam	5.57895	2.16591e-12	1.84824e-09	YES
SH3PX1	2.12099	2.72641e-12	1.98106e-09	YES
CG31694	3.7937	2.83746e-12	1.98106e-09	YES
kay	3.12761	4.22559e-12	2.49635e-09	YES
Mmp2	3.57508	4.01238e-12	2.49635e-09	YES
CG11418	2.16702	5.81177e-12	3.18817e-09	YES
Rel	3.50573	6.41594e-12	3.28496e-09	YES
ALiX	2.09353	7.18131e-12	3.44703e-09	YES
flr	1.3827	8.64651e-12	3.49484e-09	YES
CG3792	3.50899	8.9206e-12	3.49484e-09	YES
Pez	1.76275	9.1033e-12	3.49484e-09	YES
Rip11	1.37475	9.87855e-12	3.49484e-09	YES
numb	1.89318	1.00071e-11	3.49484e-09	YES
Eip63E	1.67062	1.00113e-11	3.49484e-09	YES
CG18659	2.18232	1.08819e-11	3.63362e-09	YES
TepIV	2.17068	1.48751e-11	4.76003e-09	YES
Papss	1.34489	1.90727e-11	5.63378e-09	YES
Ets21C	5.77099	1.77166e-11	5.44252e-09	YES
CG5613	2.34201	3.30883e-11	8.996e-09	YES
Unc-76	1.77619	3.34468e-11	8.996e-09	YES
CG3008	2.99759	3.4477e-11	8.996e-09	YES
CG30456	1.53209	3.51406e-11	8.996e-09	YES
CG1246	1.6303	4.05372e-11	1.00428e-08	YES
lace	2.43914	4.52133e-11	1.05224e-08	YES
RhoGAP92B	1.49596	5.15835e-11	1.16518e-08	YES
Pvr	1.8507	5.45102e-11	1.17231e-08	YES
Xrp1	2.24253	5.4952e-11	1.17231e-08	YES
WASp	1.56885	6.75861e-11	1.40287e-08	YES
NK7.1	2.2623	7.40697e-11	1.4578e-08	YES
Rbsn-5	1.3874	7.48008e-11	1.4578e-08	YES
CG33158	3.20687	7.59272e-11	1.4578e-08	YES
CG32982	3.41793	8.40661e-11	1.52739e-08	YES
upd2	7.3798	4.21857e-11	1.01246e-08	YES
EndoGI	1.7572	8.52425e-11	1.52739e-08	YES
dl	1.86197	8.55182e-11	1.52739e-08	YES
Su(dx)	1.81439	8.91385e-11	1.54003e-08	YES
CG18745	2.64289	9.0236e-11	1.54003e-08	YES
alpha-Est9	2.31445	9.55322e-11	1.59497e-08	YES
CG5849	2.06626	9.79333e-11	1.60027e-08	YES
CG12007	1.77257	1.00398e-10	1.60638e-08	YES
CG30115	2.01933	1.17366e-10	1.72441e-08	YES
CG8312	2.34693	1.18605e-10	1.72441e-08	YES
CG18748	3.3989	1.19643e-10	1.72441e-08	YES
viaf	2.41037	1.20444e-10	1.72441e-08	YES
G-ialpha65A	1.64636	1.20244e-10	1.72441e-08	YES
Liprin-beta	1.11562	1.21248e-10	1.72441e-08	YES
CG30345	2.89308	1.44999e-10	2.00108e-08	YES
Arc2	4.06705	1.47156e-10	2.00108e-08	YES
CG2201	1.44231	1.50403e-10	2.00108e-08	YES
l(2)gd1	1.74891	1.51123e-10	2.00108e-08	YES
Eb1	1.31624	1.56673e-10	2.0394e-08	YES
CG17271	-1.74171	1.66316e-10	2.12805e-08	YES
Dif	1.81179	1.69025e-10	2.12805e-08	YES
Socs36E	5.29194	1.8492e-10	2.29062e-08	YES
spas	1.54118	1.99051e-10	2.42259e-08	YES
Mkp3	2.41895	2.02883e-10	2.42259e-08	YES
cv-2	2.86911	2.05555e-10	2.42259e-08	YES
CrebB-17A	1.50128	2.12464e-10	2.42259e-08	YES
Eip75B	2.92248	2.10512e-10	2.42259e-08	YES
fal	1.52895	2.145e-10	2.42259e-08	YES
rho-4	1.46637	2.25409e-10	2.5089e-08	YES
Cyp12c1	3.30266	2.35654e-10	2.58546e-08	YES
Rabex-5	1.64102	2.39402e-10	2.58959e-08	YES
Npc2d	-2.95429	2.57292e-10	2.74445e-08	YES
CG18769	3.14175	2.83925e-10	2.98705e-08	YES
CG8446	-1.13991	2.95145e-10	3.06312e-08	YES
dome	1.93016	3.16493e-10	3.24089e-08	YES
CalpC	1.93121	3.42799e-10	3.37525e-08	YES
CG8668	2.34771	3.36098e-10	3.37525e-08	YES
fray	1.38736	3.39863e-10	3.37525e-08	YES
CG30109	2.44285	3.57076e-10	3.47132e-08	YES
rols	2.15337	3.67753e-10	3.52198e-08	YES
CG32579	2.31489	4.01759e-10	3.76282e-08	YES
CG14164	2.86181	3.71459e-10	3.52198e-08	YES
PGRP-LF	2.69665	4.40563e-10	3.93433e-08	YES
Stam	2.00897	4.3922e-10	3.93433e-08	YES
CG30157	2.39584	4.19144e-10	3.87834e-08	YES
Dhap-at	2.13562	4.86525e-10	4.29484e-08	YES
lqf	1.36237	4.93617e-10	4.30793e-08	YES
CG42249	-1.29639	5.00125e-10	4.31569e-08	YES
PGRP-SD	5.79069	4.33193e-10	3.93433e-08	YES
be	1.79941	5.57066e-10	4.70139e-08	YES
CG3703	3.3675	5.50478e-10	4.69741e-08	YES
Fas3	1.77203	5.88763e-10	4.86205e-08	YES
M6	1.66322	5.88668e-10	4.86205e-08	YES
CG42837	-1.36708	6.44544e-10	5.26606e-08	YES
Mekk1	1.28142	6.69196e-10	5.3919e-08	YES
Jra	2.09579	6.73988e-10	5.3919e-08	YES
tacc	1.49554	6.85515e-10	5.42758e-08	YES
raps	1.23648	7.00981e-10	5.4934e-08	YES
CG13654	2.97391	7.64524e-10	5.87154e-08	YES
CG5913	1.20896	7.60678e-10	5.87154e-08	YES
cindr	1.63978	7.77589e-10	5.90315e-08	YES
CG7806	1.84192	7.84012e-10	5.90315e-08	YES
CG4797	3.35664	8.09268e-10	6.00482e-08	YES
CG3448	2.33419	8.62015e-10	6.00482e-08	YES
CG14193	3.4293	8.64637e-10	6.00482e-08	YES
Rab6	1.1478	8.21583e-10	6.00482e-08	YES
Rapgap1	2.18857	8.64284e-10	6.00482e-08	YES
CG3860	1.1985	8.43072e-10	6.00482e-08	YES
CG10086	1.97378	8.49038e-10	6.00482e-08	YES
sol	1.54929	8.51499e-10	6.00482e-08	YES
CG4199	1.60941	8.67885e-10	6.00482e-08	YES
Pi3K59F	-1.11907	9.0697e-10	6.21923e-08	YES
bif	1.28699	9.36231e-10	6.36306e-08	YES
gish	1.13814	9.82228e-10	6.61712e-08	YES
CG32195	4.86899	1.11476e-09	7.38051e-08	YES
CG31288	2.25306	1.10064e-09	7.35036e-08	YES
Sema-5c	-1.49942	1.23265e-09	8.02267e-08	YES
Ptp61F	1.55415	1.26852e-09	8.18677e-08	YES
cpa	1.41548	1.32392e-09	8.47309e-08	YES
Past1	1.31556	1.36723e-09	8.6118e-08	YES
CG7702	1.69365	1.37194e-09	8.6118e-08	YES
stc	1.36438	1.37923e-09	8.6118e-08	YES
CG31729	1.4819	1.4515e-09	8.94039e-08	YES
CG3662	-1.56524	1.4622e-09	8.94039e-08	YES
tamo	1.83865	1.50654e-09	9.03925e-08	YES
Rop	0.936901	1.4841e-09	8.97473e-08	NO
CG5656	6.61542	1.18473e-09	7.77667e-08	YES
futsch	3.77654	1.46678e-09	8.94039e-08	YES
CG5953	1.94152	1.64409e-09	9.71276e-08	YES
CG32676	1.95006	1.61808e-09	9.63324e-08	YES
step	1.72732	1.7168e-09	1.00649e-07	YES
pfk	1.66224	1.8687e-09	1.07907e-07	YES
CG8578	1.46654	1.83972e-09	1.07038e-07	YES
CR30055	1.75657	1.97943e-09	1.10964e-07	YES
rost	2.4351	1.90734e-09	1.08728e-07	YES
p130CAS	1.22463	1.91124e-09	1.08728e-07	YES
Unc-115a	1.12626	1.95901e-09	1.10626e-07	YES
JhI-1	1.57397	2.06455e-09	1.13255e-07	YES
CG42709	2.00964	2.06365e-09	1.13255e-07	YES
jar	1.32148	2.04135e-09	1.13255e-07	YES
CG42668	1.49875	2.08677e-09	1.13663e-07	YES
vps24	2.00308	2.16687e-09	1.17194e-07	YES
CG42365	5.04936	2.40773e-09	1.27527e-07	YES
CG5118	1.96129	2.3344e-09	1.25372e-07	YES
CG30424	1.55715	2.37795e-09	1.26824e-07	YES
Nep1	-2.7685	2.51049e-09	1.3116e-07	YES
DNApol-iota	1.65077	2.55435e-09	1.3255e-07	YES
CG11242	1.8135	2.65553e-09	1.36876e-07	YES
CG6051	1.84088	2.47506e-09	1.30195e-07	YES
Graf	1.38265	2.71786e-09	1.39155e-07	YES
CG11141	2.20512	2.90825e-09	1.46943e-07	YES
Vrp1	2.27344	2.89706e-09	1.46943e-07	YES
Klp10A	1.5718	3.07024e-09	1.53269e-07	YES
CG33232	1.54798	3.07337e-09	1.53269e-07	YES
Cortactin	1.26837	3.17917e-09	1.57523e-07	YES
CG3530	0.942923	3.33843e-09	1.64353e-07	NO
CG32137	1.47067	3.45797e-09	1.69154e-07	YES
CG13796	-2.26532	3.98457e-09	1.86594e-07	YES
CG42663	1.58262	3.66467e-09	1.78131e-07	YES
CG10103	2.18393	3.70935e-09	1.79169e-07	YES
CG17724	-1.42139	3.74381e-09	1.79703e-07	YES
CG17209	1.38707	3.78272e-09	1.80443e-07	YES
CG10082	1.77625	3.86051e-09	1.83017e-07	YES
CG15423	2.34054	3.94839e-09	1.86034e-07	YES
CG8414	1.72046	4.06452e-09	1.88045e-07	YES
CG17633	-2.46801	4.1665e-09	1.90468e-07	YES
CG5707	2.44137	4.05656e-09	1.88045e-07	YES
mib2	1.2605	4.12506e-09	1.89703e-07	YES
CG13604	1.54637	4.2773e-09	1.93323e-07	YES
Syx4	1.42035	4.27928e-09	1.93323e-07	YES
Arc1	2.2802	4.40051e-09	1.9631e-07	YES
kat80	1.43487	4.44766e-09	1.9631e-07	YES
CG5322	-3.61044	4.54007e-09	1.98868e-07	YES
Gmd	1.43908	4.4115e-09	1.9631e-07	YES
CG6709	2.47748	4.95543e-09	2.09108e-07	YES
Rad23	0.948847	4.44654e-09	1.9631e-07	NO
CG4025	1.65207	4.55738e-09	1.98868e-07	YES
Pink1	-0.942052	4.60165e-09	1.99665e-07	NO
CG34198	3.19565	4.69811e-09	2.02705e-07	YES
CG2118	-1.14398	4.99733e-09	2.09724e-07	YES
shep	1.40766	4.9147e-09	2.08709e-07	YES
CG12428	1.97392	4.91879e-09	2.08709e-07	YES
CG10660	0.998325	4.90021e-09	2.08709e-07	NO
CG34133	1.83531	5.05468e-09	2.10978e-07	YES
l(1)G0232	2.39205	5.1823e-09	2.14298e-07	YES
ergic53	-1.25105	5.19003e-09	2.14298e-07	YES
CG10209	1.40368	5.64091e-09	2.29218e-07	YES
CG18869	2.17116	5.26184e-09	2.14992e-07	YES
RhoGAP15B	1.82754	5.26283e-09	2.14992e-07	YES
CG9449	3.90521	6.12306e-09	2.43653e-07	YES
CG12868	4.05434	6.04786e-09	2.43181e-07	YES
CG7261	1.61249	6.02025e-09	2.43181e-07	YES
iav	3.70919	6.80575e-09	2.6398e-07	YES
CG6206	-3.32878	6.10785e-09	2.43653e-07	YES
CG5550	6.19775	6.33261e-09	2.50693e-07	YES
CG6201	2.96859	7.0603e-09	2.71116e-07	YES
CG2017	2.36498	6.49668e-09	2.55869e-07	YES
CG42825	4.05701	6.6004e-09	2.58628e-07	YES
upd3	6.02007	7.26752e-09	2.74949e-07	YES
Nhe1	-0.984397	6.70497e-09	2.61392e-07	NO
Fst	5.06549	7.11908e-09	2.72013e-07	YES
Shroom	1.41794	6.99186e-09	2.69836e-07	YES
CG13077	2.13363	7.81194e-09	2.88852e-07	YES
Rala	1.08068	7.2046e-09	2.73917e-07	YES
ltd	2.03844	7.54467e-09	2.84035e-07	YES
CG5506	1.80096	7.8607e-09	2.88852e-07	YES
l(1)G0320	-1.6011	7.64182e-09	2.86289e-07	YES
CG14782	1.07517	7.69719e-09	2.86963e-07	YES
HmgZ	-1.6497	7.91913e-09	2.89614e-07	YES
CG14204	9.77171	8.37008e-09	2.98955e-07	YES
z	0.9764	8.27322e-09	2.98955e-07	NO
CG7995	1.56271	7.84057e-09	2.88852e-07	YES
Pcaf	1.75617	8.27662e-09	2.98955e-07	YES
exo84	0.950611	8.38936e-09	2.98955e-07	NO
mib1	1.3265	8.36698e-09	2.98955e-07	YES
Vinc	0.845017	8.40812e-09	2.98955e-07	NO
Cyp4ae1	-1.6219	8.80386e-09	3.11584e-07	YES
CG30108	2.00303	9.76663e-09	3.34856e-07	YES
Tsp42Ed	1.28612	8.86929e-09	3.12459e-07	YES
Trx-2	1.16892	8.95331e-09	3.13979e-07	YES
CG13511	3.65116	9.72468e-09	3.34856e-07	YES
CG1146	1.74053	9.30592e-09	3.24059e-07	YES
Mmp1	1.13596	9.32513e-09	3.24059e-07	YES
Es2	1.5189	1.03393e-08	3.45241e-07	YES
CG42363	3.2258	9.82293e-09	3.35289e-07	YES
iotaTry	-2.81873	9.66595e-09	3.3439e-07	YES
CG42362	3.22596	9.87136e-09	3.35451e-07	YES
CG1718	2.83878	9.96628e-09	3.37185e-07	YES
frj	-0.946776	1.01368e-08	3.41451e-07	NO
CG18747	1.64855	1.02288e-08	3.43043e-07	YES
CG10321	1.45925	1.09739e-08	3.63903e-07	YES
MED24	1.10772	1.09929e-08	3.63903e-07	YES
Porin2	4.34136	1.14197e-08	3.76408e-07	YES
l(3)05822	1.21756	1.2279e-08	4.01288e-07	YES
CG6701	1.41863	1.2172e-08	3.99491e-07	YES
CG2909	3.13238	1.31668e-08	4.21336e-07	YES
CG3702	-1.52066	1.23878e-08	4.03129e-07	YES
CG5642	-0.810606	1.26944e-08	4.11364e-07	NO
Nipsnap	-0.923177	1.28206e-08	4.13708e-07	NO
CG11897	2.52778	1.31654e-08	4.21336e-07	YES
CG34104	2.90899	1.55337e-08	4.74862e-07	YES
Smg5	1.27303	1.32492e-08	4.22216e-07	YES
PGRP-SA	3.61251	1.56737e-08	4.75787e-07	YES
Ent2	-1.01802	1.35067e-08	4.28644e-07	YES
CG15211	1.9694	1.38489e-08	4.37694e-07	YES
CG42336	-1.25004	1.41563e-08	4.43758e-07	YES
Rheb	-1.15126	1.40976e-08	4.43728e-07	YES
hebe	1.4751	1.45837e-08	4.50723e-07	YES
CG42327	1.03605	1.43429e-08	4.47778e-07	YES
MICAL-like	1.42919	1.45419e-08	4.50723e-07	YES
puc	1.78449	1.46133e-08	4.50723e-07	YES
Ef1gamma	-1.04201	1.52811e-08	4.69435e-07	YES
baz	1.72857	1.55814e-08	4.74862e-07	YES
vn	1.90646	1.83806e-08	5.34709e-07	YES
CG17264	3.58679	1.81852e-08	5.32768e-07	YES
vig2	-0.871757	1.59378e-08	4.81898e-07	NO
CG34194	1.64141	1.67571e-08	5.02742e-07	YES
CG11816	5.08251	1.71981e-08	5.09966e-07	YES
CG6018	1.97912	1.67581e-08	5.02742e-07	YES
CG8892	1.2464	1.82445e-08	5.32768e-07	YES
skd	1.63214	1.71108e-08	5.09966e-07	YES
Surf4	-0.88829	1.7177e-08	5.09966e-07	NO
CG7470	-1.40054	1.74224e-08	5.14631e-07	YES
ird5	1.05489	1.90969e-08	5.53448e-07	YES
siz	1.20113	1.82408e-08	5.32768e-07	YES
Oatp33Eb	1.19464	1.95844e-08	5.63328e-07	YES
Smg6	1.07138	1.95729e-08	5.63328e-07	YES
CG12042	1.08279	2.04261e-08	5.83169e-07	YES
Arc-p34	1.16372	1.98799e-08	5.69692e-07	YES
Mad	1.48017	2.06213e-08	5.86562e-07	YES
Pnn	1.08776	2.35521e-08	6.55362e-07	YES
t	-1.30877	2.38584e-08	6.61489e-07	YES
CG11893	3.6272	2.18803e-08	6.20076e-07	YES
CG7509	3.78699	2.35046e-08	6.55362e-07	YES
CG8839	0.904193	2.23178e-08	6.29994e-07	NO
Synd	0.749805	2.23943e-08	6.29994e-07	NO
CG10912	2.39315	2.42565e-08	6.70108e-07	YES
unc-45	1.18676	2.32739e-08	6.5235e-07	YES
CG1041	-1.1276	2.46416e-08	6.78305e-07	YES
CG1814	-1.2537	2.75408e-08	7.42153e-07	YES
ste24b	2.65191	3.06197e-08	7.79687e-07	YES
CG32576	-1.53175	2.92752e-08	7.7209e-07	YES
Ada2b	1.51995	2.61388e-08	7.07032e-07	YES
Mec2	1.30968	2.52322e-08	6.92083e-07	YES
shrb	1.24346	2.53741e-08	6.93498e-07	YES
CG3640	2.49333	3.12602e-08	7.92339e-07	YES
SsRbeta	-1.24199	2.60485e-08	7.07032e-07	YES
Whamy	1.50737	2.61454e-08	7.07032e-07	YES
spag	-1.36756	3.06523e-08	7.79687e-07	YES
Zif	1.33131	2.9785e-08	7.79687e-07	YES
Gli	1.96327	2.82277e-08	7.58002e-07	YES
CG31523	0.834449	2.87806e-08	7.69372e-07	NO
CG18622	0.900382	2.98808e-08	7.79687e-07	NO
CG3149	1.14973	2.89782e-08	7.70078e-07	YES
CG3295	-0.909855	2.92878e-08	7.7209e-07	NO
cert	1.55494	2.88514e-08	7.69372e-07	YES
CG15111	1.18172	2.93555e-08	7.7209e-07	YES
sdt	1.97189	3.05096e-08	7.79687e-07	YES
su(s)	1.65598	3.00549e-08	7.79687e-07	YES
eas	-1.04412	3.0179e-08	7.79687e-07	YES
Ocrl	0.875352	3.04579e-08	7.79687e-07	NO
yip7	-1.72695	3.27629e-08	8.22286e-07	YES
Hr96	1.27704	3.04544e-08	7.79687e-07	YES
CG32638	0.948024	3.06596e-08	7.79687e-07	NO
squ	1.61798	3.85312e-08	9.36455e-07	YES
Mad1	1.11322	3.30725e-08	8.27351e-07	YES
Mef2	1.44966	3.20344e-08	8.09289e-07	YES
CG9231	-0.984086	3.33891e-08	8.3256e-07	NO
CG8398	2.4058	3.49652e-08	8.67384e-07	YES
eIF-1A	-0.782197	3.23591e-08	8.14812e-07	NO
GlcAT-S	2.09088	3.80178e-08	9.26909e-07	YES
CG9914	-2.27716	3.50116e-08	8.67384e-07	YES
Spn6	1.82074	3.57301e-08	8.80721e-07	YES
Pkn	1.33189	3.57793e-08	8.80721e-07	YES
dia	1.20118	3.71375e-08	9.0833e-07	YES
CAH1	-1.09277	3.63025e-08	8.90746e-07	YES
not	1.24017	4.01684e-08	9.64041e-07	YES
qkr58E-3	-1.03086	3.96059e-08	9.5652e-07	YES
CG14606	2.56237	4.16911e-08	9.91292e-07	YES
Sin1	1.28823	4.39275e-08	1.01302e-06	YES
CG13585	-1.08719	3.93182e-08	9.52567e-07	YES
CG6294	0.970413	4.01123e-08	9.64041e-07	NO
CG9547	1.34263	4.08272e-08	9.768e-07	YES
Rsf1	-0.967285	4.44517e-08	1.01302e-06	NO
fig	3.29374	4.93831e-08	1.08726e-06	YES
CG33511	3.39268	5.08553e-08	1.11273e-06	YES
CG8801	-1.15105	4.11815e-08	9.82217e-07	YES
pita	1.42375	4.35209e-08	1.01285e-06	YES
zip	1.38677	4.25536e-08	9.99423e-07	YES
fabp	-1.65815	4.2381e-08	9.98423e-07	YES
CG13659	3.18914	4.27883e-08	1.00187e-06	YES
RhoGAP16F	1.01175	4.22521e-08	9.98423e-07	YES
CG6903	-0.96117	4.4067e-08	1.01302e-06	NO
T-cp1	0.821426	4.21964e-08	9.98423e-07	NO
CG8300	1.50433	4.43602e-08	1.01302e-06	YES
CG6066	1.68524	4.8854e-08	1.08439e-06	YES
sowah	1.06426	4.41359e-08	1.01302e-06	YES
Sk1	1.53907	4.40213e-08	1.01302e-06	YES
CG1399	1.35083	4.34836e-08	1.01285e-06	YES
CG12883	2.06046	4.67402e-08	1.05268e-06	YES
CG6439	-1.03616	4.4378e-08	1.01302e-06	YES
CG31183	1.48269	4.73427e-08	1.05695e-06	YES
CG9536	-0.927142	4.64321e-08	1.05191e-06	NO
CG3209	-1.27138	4.54404e-08	1.03249e-06	YES
ClC-b	1.02087	4.6643e-08	1.05268e-06	YES
CG12991	1.34708	4.72427e-08	1.05695e-06	YES
CG5004	1.10298	4.72912e-08	1.05695e-06	YES
loco	1.56874	4.78828e-08	1.06591e-06	YES
CG9527	-1.43343	4.92053e-08	1.08726e-06	YES
CG18585	-2.07295	4.94079e-08	1.08726e-06	YES
CG5346	1.42078	4.99129e-08	1.09523e-06	YES
Hex-A	1.45344	5.14575e-08	1.12271e-06	YES
Trxr-1	1.28358	5.24527e-08	1.13796e-06	YES
Hydr1	1.21815	5.18277e-08	1.12758e-06	YES
CG12643	-2.11111	5.54551e-08	1.17651e-06	YES
scb	1.61751	5.3949e-08	1.15862e-06	YES
Hs3st-A	2.31551	6.78902e-08	1.35428e-06	YES
CG33306	-2.42819	5.42801e-08	1.15862e-06	YES
CG34394	1.88694	5.42304e-08	1.15862e-06	YES
Scamp	0.856999	5.39455e-08	1.15862e-06	NO
vps2	1.53626	5.45633e-08	1.16079e-06	YES
adat	-1.11745	5.42421e-08	1.15862e-06	YES
CG9663	1.48185	5.43105e-08	1.15862e-06	YES
Spn42Dc	1.38879	5.77061e-08	1.21754e-06	YES
SAK	1.17135	5.87596e-08	1.23299e-06	YES
CG5001	1.10224	5.74004e-08	1.21442e-06	YES
CG7757	0.988826	5.99915e-08	1.24523e-06	NO
Nhe3	1.28508	5.8316e-08	1.22703e-06	YES
mthl14	1.48619	5.93404e-08	1.24178e-06	YES
CG30411	-1.09101	6.07547e-08	1.25093e-06	YES
CG5921	1.57003	5.97651e-08	1.24412e-06	YES
Sir2	1.41467	5.9776e-08	1.24412e-06	YES
Sec61gamma	-1.41235	6.18406e-08	1.26988e-06	YES
CG12321	-0.885488	6.45076e-08	1.31411e-06	NO
P58IPK	-1.23652	6.03531e-08	1.24824e-06	YES
CG42674	1.18825	6.04618e-08	1.24824e-06	YES
Pvf1	2.46003	6.28922e-08	1.28803e-06	YES
CG8620	4.75872	7.93492e-08	1.51593e-06	YES
mys	1.3979	6.37097e-08	1.3013e-06	YES
Glut4EF	2.44198	7.11219e-08	1.40777e-06	YES
Sam-S	-1.26962	6.49982e-08	1.3206e-06	YES
CG5802	-1.00304	6.659e-08	1.33877e-06	YES
CG3760	-0.890573	6.60521e-08	1.33495e-06	NO
CG12576	-1.23277	6.56791e-08	1.33091e-06	YES
tomosyn	1.12792	6.68829e-08	1.34115e-06	YES
Grasp65	-0.774427	6.84307e-08	1.36152e-06	NO
CG32103	1.59655	6.63468e-08	1.33739e-06	YES
Marf	-0.844168	6.78291e-08	1.35428e-06	NO
Rgk1	2.26753	7.29887e-08	1.42634e-06	YES
CG5056	0.8608	7.28945e-08	1.42634e-06	NO
CG31357	-0.988453	7.5366e-08	1.4543e-06	NO
Arp14D	0.885864	6.93952e-08	1.37714e-06	NO
CG4973	1.40679	8.15921e-08	1.54952e-06	YES
cyc	1.67341	7.41031e-08	1.44079e-06	YES
da	1.14892	7.19677e-08	1.42085e-06	YES
CG5910	1.34475	7.26678e-08	1.42634e-06	YES
Pgk	-1.05017	7.23238e-08	1.42422e-06	YES
CG16953	-1.12944	7.40443e-08	1.44079e-06	YES
CG33914	3.16495	9.38472e-08	1.72427e-06	YES
Takl1	1.56869	7.43666e-08	1.44226e-06	YES
CG14879	1.21281	7.53273e-08	1.4543e-06	YES
p53	2.52091	8.1713e-08	1.54952e-06	YES
Ptpmeg	1.00178	7.68034e-08	1.47832e-06	YES
AttD	5.09649	9.92196e-08	1.768e-06	YES
fl(2)d	0.860642	8.05425e-08	1.5349e-06	NO
CG13322	1.15351	8.65336e-08	1.62527e-06	YES
pix	-0.75377	7.90113e-08	1.51593e-06	NO
Tudor-SN	-0.913086	7.91819e-08	1.51593e-06	NO
CG42565	3.20163	8.76907e-08	1.6386e-06	YES
CG6996	6.42597	1.01541e-07	1.80517e-06	YES
CG10189	1.77779	8.80747e-08	1.64178e-06	YES
CG12163	-1.09256	8.45958e-08	1.5963e-06	YES
CG34449	1.08976	8.92638e-08	1.65591e-06	YES
Hnf4	1.07448	8.45423e-08	1.5963e-06	YES
twf	1.30779	8.86853e-08	1.64916e-06	YES
CG5254	-1.72914	8.65543e-08	1.62527e-06	YES
CG18596	2.02293	8.98722e-08	1.66318e-06	YES
Tina-1	-1.50908	8.69235e-08	1.62823e-06	YES
Cwc25	1.30902	9.70915e-08	1.75038e-06	YES
Tip60	0.860407	9.37077e-08	1.72427e-06	NO
CG3734	-1.80707	9.03961e-08	1.66885e-06	YES
CG13321	1.87247	9.58464e-08	1.73609e-06	YES
Oda	-0.842364	9.51041e-08	1.72722e-06	NO
CG32758	1.42897	9.9166e-08	1.768e-06	YES
CG3558	1.10819	9.46752e-08	1.72709e-06	YES
dsd	1.13175	9.43752e-08	1.72709e-06	YES
CG3529	1.41329	9.46162e-08	1.72709e-06	YES
nub	2.07403	9.51321e-08	1.72722e-06	YES
Cyp6d2	2.95982	9.85765e-08	1.768e-06	YES
Rac2	1.1228	9.70811e-08	1.75038e-06	YES
CG42240	3.65772	9.91874e-08	1.768e-06	YES
kermit	1.01661	9.78646e-08	1.76019e-06	YES
CG4080	1.45073	1.02175e-07	1.81225e-06	YES
CG6766	-0.858188	1.02809e-07	1.81929e-06	NO
TfIIA-S	-1.08145	1.0851e-07	1.894e-06	YES
loj	-0.873264	1.07004e-07	1.88484e-06	NO
CG13360	-3.44947	1.07648e-07	1.88752e-06	YES
CG16775	3.68569	1.07293e-07	1.8856e-06	YES
dock	1.66258	1.0791e-07	1.88781e-06	YES
cora	1.135	1.05033e-07	1.85438e-06	YES
katanin-60	0.912085	1.10679e-07	1.91444e-06	NO
rnh1	-1.13761	1.19493e-07	2.04845e-06	YES
CG11151	-1.18783	1.09673e-07	1.90995e-06	YES
CG1907	-0.841059	1.10003e-07	1.91057e-06	NO
CG10512	1.16489	1.1366e-07	1.95282e-06	YES
Fatp	-0.950804	1.10206e-07	1.91057e-06	NO
mal	1.72505	1.11703e-07	1.92783e-06	YES
ver	2.64475	1.41432e-07	2.29413e-06	YES
pcl	1.1912	1.12806e-07	1.94248e-06	YES
Vha16-1	-1.00092	1.22607e-07	2.08786e-06	YES
CG15209	-1.6816	1.21498e-07	2.07819e-06	YES
Paip2	-1.5913	1.2807e-07	2.14756e-06	YES
slmb	0.841435	1.22236e-07	2.08616e-06	NO
Dad	1.17512	1.23298e-07	2.09498e-06	YES
CG7296	2.52605	1.38036e-07	2.26038e-06	YES
CG10306	-1.05459	1.25052e-07	2.12009e-06	YES
stmA	0.751208	1.25405e-07	2.1214e-06	NO
Tab2	1.14714	1.2613e-07	2.12897e-06	YES
CG10098	1.47044	1.39952e-07	2.27977e-06	YES
KrT95D	1.46738	1.31837e-07	2.18784e-06	YES
CG11876	-0.852555	1.2769e-07	2.14756e-06	NO
CG34330	-2.1201	1.289e-07	2.15676e-06	YES
CG6299	1.23986	1.27896e-07	2.14756e-06	YES
rev7	3.48234	1.61136e-07	2.52557e-06	YES
CR43468	1.52344	1.30555e-07	2.17971e-06	YES
Mbs	0.889371	1.31897e-07	2.18784e-06	NO
CG12065	0.977176	1.3157e-07	2.18784e-06	NO
Sap-r	-0.881625	1.37469e-07	2.25591e-06	NO
CG17260	1.19569	1.52291e-07	2.42654e-06	YES
CG13902	1.19972	1.4721e-07	2.36028e-06	YES
CG11660	1.81555	1.44435e-07	2.32549e-06	YES
CG11453	1.21582	1.3668e-07	2.24776e-06	YES
cact	1.00357	1.35812e-07	2.24776e-06	YES
Hip1	1.08495	1.3663e-07	2.24776e-06	YES
CG15099	1.337	1.36599e-07	2.24776e-06	YES
ena	1.67721	1.49739e-07	2.39085e-06	YES
CG13625	1.28174	1.60124e-07	2.51999e-06	YES
CG3814	1.52075	1.39006e-07	2.27142e-06	YES
CG31347	1.6069	1.85197e-07	2.82206e-06	YES
Sry-alpha	1.89793	1.8624e-07	2.83232e-06	YES
Vps4	0.9801	1.40111e-07	2.27977e-06	NO
CG1890	1.86836	1.44049e-07	2.32415e-06	YES
Khc	0.783869	1.41591e-07	2.29413e-06	NO
CG17224	1.59742	1.42986e-07	2.31185e-06	YES
CG33111	0.934083	1.49259e-07	2.38815e-06	NO
CG34376	-1.79091	1.55736e-07	2.4632e-06	YES
MAPk-Ak2	0.750517	1.45919e-07	2.34448e-06	NO
Vha26	-1.04539	1.52997e-07	2.43275e-06	YES
Atg9	-0.926101	1.53988e-07	2.44344e-06	NO
Vps36	0.916907	1.60942e-07	2.52557e-06	NO
Cctgamma	0.823498	1.55874e-07	2.4632e-06	NO
CG18005	0.824926	1.72681e-07	2.68459e-06	NO
rhea	1.99355	1.5979e-07	2.51988e-06	YES
CG15043	2.7972	1.71754e-07	2.6756e-06	YES
CG5104	-0.923863	1.71533e-07	2.6756e-06	NO
CG7332	0.995828	1.65521e-07	2.58901e-06	NO
CG8813	3.43972	2.20525e-07	3.21372e-06	YES
wdn	1.16078	1.75379e-07	2.71009e-06	YES
Rpn7	-0.711953	1.75308e-07	2.71009e-06	NO
CG4164	-1.16297	1.77917e-07	2.73828e-06	YES
Sec61alpha	-0.892017	1.74631e-07	2.70943e-06	NO
aPKC	1.40914	1.7673e-07	2.72547e-06	YES
Der-2	-0.841033	1.82833e-07	2.79712e-06	NO
Klc	1.24101	1.78841e-07	2.747e-06	YES
CG10621	-1.764	1.91183e-07	2.88465e-06	YES
inaE	1.47816	2.00576e-07	2.99694e-06	YES
alpha-Est5	1.11543	1.81663e-07	2.78477e-06	YES
37500	0.884355	1.85046e-07	2.82206e-06	NO
E(var)3-9	0.995983	2.01837e-07	3.00409e-06	NO
Ssrp	1.57148	1.89005e-07	2.86303e-06	YES
CG10650	1.08209	1.95588e-07	2.93957e-06	YES
VhaPPA1-1	-0.932526	1.89803e-07	2.86946e-06	NO
CG5335	1.1192	1.87546e-07	2.84655e-06	YES
CG7222	1.04446	1.96483e-07	2.94724e-06	YES
Gr61a	3.99227	2.54267e-07	3.60289e-06	YES
Sur-8	1.01836	1.94057e-07	2.92227e-06	YES
cactin	1.13772	2.09914e-07	3.09432e-06	YES
CG14507	4.0026	2.65843e-07	3.71213e-06	YES
DnaJ-H	0.901613	2.02238e-07	3.00424e-06	NO
CG5800	1.82338	2.13783e-07	3.13331e-06	YES
shi	0.878912	2.01439e-07	3.00399e-06	NO
CD98hc	0.773035	2.00376e-07	2.99694e-06	NO
CG6841	1.26314	2.11917e-07	3.1119e-06	YES
CG6453	-1.24216	2.05877e-07	3.04651e-06	YES
l(2)s5379	1.11334	2.03311e-07	3.01434e-06	YES
CG31955	2.71001	2.61966e-07	3.66466e-06	YES
CG32813	1.24272	2.06914e-07	3.05596e-06	YES
cad	1.17378	2.10857e-07	3.10226e-06	YES
Catsup	-1.04155	2.148e-07	3.14221e-06	YES
CG10992	-1.02814	2.19866e-07	3.2102e-06	YES
grp	1.05144	2.28831e-07	3.32215e-06	YES
CG31467	1.31586	2.98419e-07	4.03336e-06	YES
sea	-0.947705	2.22448e-07	3.23561e-06	NO
CG6931	2.34813	3.12759e-07	4.18352e-06	YES
CG2906	1.56554	2.71756e-07	3.76846e-06	YES
PR2	0.786008	2.50857e-07	3.57437e-06	NO
CG8997	-2.52158	2.43906e-07	3.49477e-06	YES
Ance	-1.72156	2.39375e-07	3.44916e-06	YES
Txl	-0.775132	2.36623e-07	3.4159e-06	NO
CG33303	-0.869205	2.36307e-07	3.4159e-06	NO
CG2991	1.15727	2.35243e-07	3.4088e-06	YES
Rb97D	0.798624	2.49553e-07	3.56239e-06	NO
CG4334	-1.4538	2.84103e-07	3.90324e-06	YES
sqh	1.29617	2.40717e-07	3.46199e-06	YES
CG2911	1.48461	2.91055e-07	3.96321e-06	YES
CG5885	-1.17191	2.42212e-07	3.47699e-06	YES
pnt	1.85935	2.57055e-07	3.62236e-06	YES
CG8353	1.85244	2.56223e-07	3.61727e-06	YES
CG7185	0.898575	2.49134e-07	3.56239e-06	NO
Vha55	-1.0421	2.54878e-07	3.6049e-06	YES
burs	3.45479	2.81539e-07	3.87494e-06	YES
CG18635	1.6324	2.52674e-07	3.59358e-06	YES
CG8089	1.39701	3.35929e-07	4.42528e-06	YES
Top3alpha	-1.15679	2.88459e-07	3.94896e-06	YES
tai	1.52516	2.54095e-07	3.60289e-06	YES
VhaAC45	-0.943168	2.5944e-07	3.63595e-06	NO
CG4972	-0.731532	2.57669e-07	3.62436e-06	NO
CG4091	1.26661	2.58813e-07	3.63378e-06	YES
CG17570	3.15418	3.14309e-07	4.18352e-06	YES
pnut	1.12392	2.66401e-07	3.71318e-06	YES
Ilk	0.998251	2.89625e-07	3.95786e-06	NO
Edem2	-0.920023	2.67921e-07	3.72759e-06	NO
CG13779	-1.10678	2.80691e-07	3.87021e-06	YES
sip3	-0.761991	2.74146e-07	3.79358e-06	NO
CG17841	-1.37482	2.7184e-07	3.76846e-06	YES
cpb	0.921577	2.79941e-07	3.86681e-06	NO
CG33057	2.65448	3.77031e-07	4.83406e-06	YES
CG8907	0.693542	2.86413e-07	3.92794e-06	NO
CG8671	1.18209	2.91564e-07	3.96321e-06	YES
Arpc3A	1.20925	2.98929e-07	4.03336e-06	YES
PGRP-LB	1.03939	2.90143e-07	3.9579e-06	YES
CG8093	-1.64162	2.9286e-07	3.97379e-06	YES
CG10332	4.39252	4.06594e-07	5.11909e-06	YES
Tehao	0.957638	2.97695e-07	4.03227e-06	NO
CG5399	0.920608	3.14195e-07	4.18352e-06	NO
CG15309	-1.40606	3.49802e-07	4.56884e-06	YES
CG15653	1.27258	3.68006e-07	4.75806e-06	YES
CG6800	4.49248	4.17497e-07	5.22294e-06	YES
Rga	0.772278	2.99772e-07	4.03336e-06	NO
IM18	4.38832	4.18244e-07	5.22294e-06	YES
CR31144	-0.838444	2.99876e-07	4.03336e-06	NO
CG15674	-1.32293	3.12894e-07	4.18352e-06	YES
CG6359	1.03362	3.13475e-07	4.18352e-06	YES
CG7025	-3.1312	3.42222e-07	4.4851e-06	YES
Sap47	-0.861158	3.18854e-07	4.22207e-06	NO
ken	1.85585	3.39333e-07	4.45483e-06	YES
CG5150	-2.56282	3.17946e-07	4.22207e-06	YES
CG4203	0.920243	3.61649e-07	4.69166e-06	NO
Tcp-1zeta	0.712804	3.11409e-07	4.18116e-06	NO
CDC45L	-0.836832	3.83834e-07	4.9049e-06	NO
eIF6	2.11531	3.2462e-07	4.29102e-06	YES
Dat	-0.999671	3.18497e-07	4.22207e-06	NO
CG15347	1.21639	3.28797e-07	4.33876e-06	YES
Eip78C	2.08023	4.43555e-07	5.49436e-06	YES
ApepP	-1.04071	3.37251e-07	4.43508e-06	YES
cenB1A	1.06706	3.52867e-07	4.59325e-06	YES
Syx13	1.22946	3.45275e-07	4.5174e-06	YES
Mta70	1.14463	4.19813e-07	5.23403e-06	YES
CG2116	1.03242	3.59032e-07	4.6656e-06	YES
Syx1A	1.84904	3.63043e-07	4.70181e-06	YES
Taf2	0.98902	3.70038e-07	4.7675e-06	NO
CG13298	-0.832886	3.69936e-07	4.7675e-06	NO
Cct5	0.858575	3.5111e-07	4.57814e-06	NO
CG16903	0.759705	3.70599e-07	4.7675e-06	NO
isoQC	-0.892802	3.97021e-07	5.03407e-06	NO
CG1774	-1.41366	3.82582e-07	4.89705e-06	YES
Gp93	-1.3302	3.71461e-07	4.7706e-06	YES
CG3884	1.33639	3.85544e-07	4.91857e-06	YES
CAH2	-2.4123	3.92067e-07	4.99349e-06	YES
desat1	-1.11614	3.94061e-07	5.01057e-06	YES
Spase22-23	-1.0622	4.02662e-07	5.08625e-06	YES
RhoGAP18B	1.17858	3.98308e-07	5.03955e-06	YES
CG14207	0.888941	3.9722e-07	5.03407e-06	NO
Sec22	-0.790441	4.03623e-07	5.09002e-06	NO
l(2)35Di	-0.968505	4.14119e-07	5.19679e-06	NO
CG10916	2.02874	4.49835e-07	5.54185e-06	YES
CG6259	1.27479	4.12222e-07	5.18145e-06	YES
CG30273	2.18775	4.77007e-07	5.81494e-06	YES
MSBP	-0.772319	4.18092e-07	5.22294e-06	NO
CG31233	-1.28426	4.424e-07	5.4889e-06	YES
exba	0.690283	4.33801e-07	5.39966e-06	NO
CG15536	-1.49458	5.93191e-07	6.92357e-06	YES
CG14478	0.805281	4.35858e-07	5.41649e-06	NO
Sce	0.882184	4.88038e-07	5.90257e-06	NO
SMSr	1.06745	4.72162e-07	5.77497e-06	YES
Arc42	-0.766193	4.66249e-07	5.72927e-06	NO
Taf8	1.17386	5.24765e-07	6.22355e-06	YES
CG15642	1.21377	4.44657e-07	5.49807e-06	YES
RecQ5	-1.11582	4.89834e-07	5.91497e-06	YES
Chi	0.923067	4.68196e-07	5.744e-06	NO
CG15817	2.00015	4.45286e-07	5.49807e-06	YES
Pak3	1.33676	4.50275e-07	5.54185e-06	YES
CG1622	0.89832	4.97865e-07	5.99694e-06	NO
tbce	1.25059	4.72999e-07	5.77525e-06	YES
spir	0.960125	4.72224e-07	5.77497e-06	NO
maf-S	-1.14452	4.83727e-07	5.86892e-06	YES
capt	1.0467	4.77883e-07	5.81639e-06	YES
GstE1	2.02096	4.83541e-07	5.86892e-06	YES
Tsp86D	2.36799	5.30895e-07	6.27273e-06	YES
rdx	0.670154	4.87223e-07	5.90201e-06	NO
CG16941	0.760879	5.18145e-07	6.17638e-06	NO
CG7824	-1.10977	6.38061e-07	7.39111e-06	YES
MED19	0.842889	5.19524e-07	6.17638e-06	NO
jagn	-0.723237	5.14052e-07	6.14941e-06	NO
MAGE	-1.2028	7.0084e-07	7.92663e-06	YES
CG2046	-0.977248	5.40729e-07	6.37911e-06	NO
CG6041	1.16479	4.98964e-07	5.99694e-06	YES
MESR3	1.04099	4.98645e-07	5.99694e-06	YES
luna	2.1839	6.33778e-07	7.3526e-06	YES
CG10827	-1.71905	5.07277e-07	6.08733e-06	YES
CG17597	-1.47374	5.18913e-07	6.17638e-06	YES
CG33514	-1.48091	5.11921e-07	6.13347e-06	YES
eIF3-S8	-0.693617	5.15068e-07	6.15198e-06	NO
Hlc	-0.912557	5.25112e-07	6.22355e-06	NO
CG9471	-1.40256	5.62897e-07	6.59001e-06	YES
Mpcp	-0.641122	5.43668e-07	6.40394e-06	NO
tou	1.49445	5.51833e-07	6.49017e-06	YES
Hmu	-0.813408	5.30675e-07	6.27273e-06	NO
CG12219	1.19687	6.24085e-07	7.25109e-06	YES
CG31637	0.840979	5.55116e-07	6.5188e-06	NO
sd	0.901434	5.61802e-07	6.58723e-06	NO
Gs2	-1.72884	5.65682e-07	6.61254e-06	YES
pn	-1.26879	6.65495e-07	7.63227e-06	YES
CG33958	5.15962	8.29111e-07	9.00647e-06	YES
CG7154	0.821599	6.12709e-07	7.14053e-06	NO
bip1	2.72254	6.84834e-07	7.81505e-06	YES
CG14977	-0.891425	6.57021e-07	7.57646e-06	NO
CG1979	3.1424	7.00313e-07	7.92663e-06	YES
Cyp6t1	-1.41826	6.16305e-07	7.17155e-06	YES
CG31473	1.75415	8.15351e-07	8.88212e-06	YES
gb	2.79452	7.04913e-07	7.9456e-06	YES
CG6347	4.37056	9.20882e-07	9.86385e-06	YES
CG13510	1.39785	6.45408e-07	7.46496e-06	YES
sec15	1.76251	6.60999e-07	7.5995e-06	YES
CG14715	-1.11474	7.09395e-07	7.97679e-06	YES
slo	-1.57443	6.97272e-07	7.92168e-06	YES
Dcp-1	1.55829	6.6016e-07	7.5995e-06	YES
RpL12	-1.40908	6.72993e-07	7.70281e-06	YES
Rpn5	-0.658704	6.53483e-07	7.54699e-06	NO
CG16965	1.64765	6.65836e-07	7.63227e-06	YES
melt	2.08175	6.98344e-07	7.92213e-06	YES
Gs1l	-0.949623	7.21775e-07	8.09231e-06	NO
CG7967	0.875449	6.88181e-07	7.84158e-06	NO
Nmda1	0.931708	6.81456e-07	7.78807e-06	NO
CG17508	-0.738713	6.91264e-07	7.86505e-06	NO
CG8036	-1.37345	7.05586e-07	7.9456e-06	YES
Jon74E	-2.17767	8.37416e-07	9.07102e-06	YES
sda	1.25778	7.01837e-07	7.92663e-06	YES
Cyp4d14	-2.47957	7.88378e-07	8.71186e-06	YES
CG31704	2.49817	7.4175e-07	8.26799e-06	YES
CG7546	0.907482	7.19966e-07	8.08383e-06	NO
Pdi	-0.982947	7.3907e-07	8.25009e-06	NO
f-cup	-0.780784	7.81422e-07	8.65891e-06	NO
Hph	-1.41808	7.26603e-07	8.13457e-06	YES
CG34200	-1.05047	8.13068e-07	8.86983e-06	YES
Psf3	-1.26162	8.07275e-07	8.81916e-06	YES
Arp66B	0.725008	7.33052e-07	8.19482e-06	NO
CG14818	-1.11737	7.65952e-07	8.52538e-06	YES
CG42700	-1.9876	9.28717e-07	9.90632e-06	YES
elB	1.49017	7.70226e-07	8.54818e-06	YES
Gapdh2	-0.720944	7.70172e-07	8.54818e-06	NO
Acon	-0.78023	7.82459e-07	8.65891e-06	NO
CR42547	-1.20425	8.01662e-07	8.80105e-06	YES
CG7192	1.39286	8.04349e-07	8.80105e-06	YES
CG1657	1.12256	7.97241e-07	8.79714e-06	YES
dsh	0.926089	8.50759e-07	9.20258e-06	NO
Fim	1.15639	8.04471e-07	8.80105e-06	YES
CG4552	0.677674	8.03544e-07	8.80105e-06	NO
Ip259	-1.31602	7.99104e-07	8.79994e-06	YES
Tcp-1eta	0.666917	7.99786e-07	8.79994e-06	NO
CG3625	-0.984437	8.23742e-07	8.96082e-06	NO
ebd1	1.77207	8.92793e-07	9.61662e-06	YES
OstStt3	-0.760964	8.31506e-07	9.01973e-06	NO
CG14183	2.12361	1.18979e-06	1.20231e-05	YES
CG15626	-0.734021	8.83653e-07	9.53154e-06	NO
l(2)01810	-2.04146	8.64387e-07	9.33684e-06	YES
APP-BP1	0.941066	9.38643e-07	9.98445e-06	NO
CG7916	-2.20891	9.05187e-07	9.73646e-06	YES
CG18744	3.30484	9.10102e-07	9.76199e-06	YES
CG12730	1.21286	9.07567e-07	9.74842e-06	YES
CG8237	-0.818791	9.88246e-07	1.04112e-05	NO
CG42303	1.16305	1.06745e-06	1.10784e-05	YES
CG42304	1.16305	1.06745e-06	1.10784e-05	YES
CG42542	-0.940183	9.43432e-07	1.00215e-05	NO
laza	1.69028	9.27244e-07	9.90436e-06	YES
Rpn12	-0.741776	9.23575e-07	9.87891e-06	NO
CG3192	-0.841142	9.38604e-07	9.98445e-06	NO
CG4622	1.04225	1.02131e-06	1.07008e-05	YES
CR43629	1.39838	1.25107e-06	1.24944e-05	YES
RpS7	-1.16154	9.80587e-07	1.03447e-05	YES
wol	0.786236	9.52053e-07	1.00991e-05	NO
CG10477	-1.51684	9.75205e-07	1.03162e-05	YES
CG11537	0.898248	9.60473e-07	1.01744e-05	NO
Sucb	-0.987386	9.90463e-07	1.04202e-05	NO
CG14231	1.08293	1.09203e-06	1.12575e-05	YES
CYLD	0.657082	1.00434e-06	1.05518e-05	NO
CG10182	5.66988	1.03237e-06	1.07873e-05	YES
CG14476	-0.806046	9.76784e-07	1.03187e-05	NO
CG33090	1.80777	1.04249e-06	1.08634e-05	YES
CG12229	2.31566	1.51735e-06	1.43337e-05	YES
CG5009	-1.14494	1.0073e-06	1.05684e-05	YES
nonA	0.755571	1.02654e-06	1.07409e-05	NO
CG2061	-0.941589	1.17806e-06	1.19361e-05	NO
CG2310	1.91854	1.17583e-06	1.19291e-05	YES
CG30410	-1.21735	1.07304e-06	1.11064e-05	YES
CG13358	-0.804304	1.24988e-06	1.24944e-05	NO
th	1.06423	1.03914e-06	1.08432e-05	YES
Rcd-1r	4.02399	1.41637e-06	1.36484e-05	YES
Spp	-0.922022	1.05593e-06	1.09886e-05	NO
Krn	1.10944	1.11162e-06	1.13982e-05	YES
CG5694	0.948075	1.12648e-06	1.15352e-05	NO
CG9951	0.951592	1.2255e-06	1.2287e-05	NO
CHMP2B	1.6727	1.10306e-06	1.13256e-05	YES
CG7686	-1.0202	1.07951e-06	1.11583e-05	YES
fliI	0.799022	1.08946e-06	1.12461e-05	NO
CG8258	0.616444	1.07213e-06	1.11064e-05	NO
CG2982	-1.1205	1.16308e-06	1.18468e-05	YES
CG7953	-2.32708	1.12972e-06	1.15529e-05	YES
CG1640	-0.770787	1.09673e-06	1.12756e-05	NO
CG7970	-0.874781	1.09393e-06	1.12619e-05	NO
bs	0.965017	1.36206e-06	1.33426e-05	NO
CG7288	1.03355	1.29655e-06	1.2865e-05	YES
CG6719	0.813336	1.15131e-06	1.17581e-05	NO
Gprk2	0.85777	1.16287e-06	1.18468e-05	NO
CG16908	-1.01246	1.39263e-06	1.34873e-05	YES
Rab30	1.10759	1.21005e-06	1.2148e-05	YES
l(2)35Bg	1.09904	1.1672e-06	1.1873e-05	YES
Kr-h1	2.16748	1.17384e-06	1.19247e-05	YES
CG2247	1.22723	1.26394e-06	1.25739e-05	YES
CG30343	1.31083	1.35465e-06	1.33102e-05	YES
Moe	0.768795	1.19661e-06	1.20603e-05	NO
mop	1.15522	1.18039e-06	1.19438e-05	YES
PGRP-SB1	3.95277	1.8221e-06	1.64826e-05	YES
CG17664	-1.12807	1.20316e-06	1.21105e-05	YES
CG32066	0.766165	1.20656e-06	1.21288e-05	NO
CG4975	-0.931329	1.57072e-06	1.47291e-05	NO
dila	2.5973	1.63175e-06	1.50986e-05	YES
CG5315	-0.683179	1.19264e-06	1.20361e-05	NO
CG2931	0.824897	1.40193e-06	1.35457e-05	NO
Vha44	-1.01556	1.24172e-06	1.24334e-05	YES
CG14647	0.884081	1.30472e-06	1.29293e-05	NO
CG13306	-2.07065	1.8955e-06	1.69448e-05	YES
Mal-A7	-1.62988	1.33034e-06	1.31324e-05	YES
CG6401	1.48757	1.62327e-06	1.50929e-05	YES
Cdc42	0.662272	1.25452e-06	1.25126e-05	NO
CG8112	-3.74443	1.50567e-06	1.42584e-05	YES
Sod	-0.877706	1.26344e-06	1.25739e-05	NO
noc	1.1752	1.28273e-06	1.27443e-05	YES
CG17328	1.02521	1.7207e-06	1.57697e-05	YES
Hex-C	2.18438	1.33816e-06	1.31926e-05	YES
Rab35	0.733139	1.31195e-06	1.29842e-05	NO
Git	0.768519	1.37046e-06	1.34078e-05	NO
CG43313	1.9676	1.42145e-06	1.36801e-05	YES
CG2811	-1.03028	1.40219e-06	1.35457e-05	YES
Ac76E	1.60835	1.35285e-06	1.33102e-05	YES
Psc	2.46332	1.58039e-06	1.47657e-05	YES
CG30467	0.941501	1.56196e-06	1.46648e-05	NO
CG1021	1.02902	1.32657e-06	1.3112e-05	YES
CG15186	-1.27421	1.60485e-06	1.49578e-05	YES
Cyp12b2	0.924846	1.4438e-06	1.38259e-05	NO
CG30047	-1.8389	1.38081e-06	1.34405e-05	YES
CG1698	3.24171	1.37512e-06	1.34256e-05	YES
Mapmodulin	-0.96979	1.37577e-06	1.34256e-05	NO
RluA-1	-1.50628	1.39067e-06	1.34853e-05	YES
MBD-R2	0.732015	1.37862e-06	1.34363e-05	NO
CG12780	1.72794	1.35528e-06	1.33102e-05	YES
CG1827	-1.42008	1.57396e-06	1.47387e-05	YES
yip2	1.46001	1.35722e-06	1.33122e-05	YES
Cht4	2.54852	1.38418e-06	1.34564e-05	YES
CG5973	-1.609	1.38685e-06	1.34652e-05	YES
CG6686	0.852663	1.40808e-06	1.35854e-05	NO
pr	-0.823688	1.5169e-06	1.43337e-05	NO
rtGEF	0.973959	1.4584e-06	1.38976e-05	NO
Cyp6d5	-1.70854	1.44733e-06	1.38425e-05	YES
PGRP-LA	2.02799	1.43626e-06	1.37709e-05	YES
exu	1.05774	1.52486e-06	1.43869e-05	YES
CG10943	2.9278	1.45067e-06	1.38572e-05	YES
DppIII	-0.694575	1.42581e-06	1.37049e-05	NO
RpL24-like	-1.21546	1.42934e-06	1.37217e-05	YES
CG8372	-0.641322	1.55352e-06	1.46035e-05	NO
Moca-cyp	0.782773	1.49329e-06	1.41586e-05	NO
cln3	-0.961108	1.45853e-06	1.38976e-05	NO
Pdk1	1.14205	1.47321e-06	1.40201e-05	YES
Bet1	-1.062	1.62609e-06	1.50986e-05	YES
CG32068	-1.28681	1.48532e-06	1.41179e-05	YES
CG4572	-1.0337	1.48962e-06	1.41412e-05	YES
CG8239	1.38686	2.06918e-06	1.81408e-05	YES
Art4	-1.03153	1.81618e-06	1.64484e-05	YES
CR43628	0.83071	1.6304e-06	1.50986e-05	NO
His3.3A	-1.15472	1.53226e-06	1.44389e-05	YES
CG7987	0.940564	1.5402e-06	1.4496e-05	NO
CG6845	-0.86398	1.70471e-06	1.56418e-05	NO
CG43370	2.47076	2.21893e-06	1.90833e-05	YES
CG5804	-2.48308	1.57558e-06	1.47387e-05	YES
CG16721	-0.838926	1.60966e-06	1.49845e-05	NO
CG1371	-0.780651	1.60315e-06	1.49578e-05	NO
Taf7	1.16671	1.84649e-06	1.66249e-05	YES
Pi3K92E	0.956161	1.66112e-06	1.53519e-05	NO
Tapdelta	-1.25729	1.6298e-06	1.50986e-05	YES
CG32529	1.34636	1.67374e-06	1.54314e-05	YES
CG6891	1.38813	1.66982e-06	1.54137e-05	YES
RpL4	-0.867994	1.73577e-06	1.58699e-05	NO
CG4004	0.869028	2.07914e-06	1.82073e-05	NO
Shc	0.845358	1.76702e-06	1.606e-05	NO
pod1	1.44677	1.68327e-06	1.55006e-05	YES
Jon25Biii	-2.95191	1.78497e-06	1.61848e-05	YES
CG11210	0.675832	1.6865e-06	1.55098e-05	NO
eIF-4a	-0.62252	1.74869e-06	1.595e-05	NO
Dh44	6.77629	2.61324e-06	2.18624e-05	YES
didum	1.05382	1.68831e-06	1.55098e-05	YES
ORMDL	-0.938459	1.76405e-06	1.6052e-05	NO
VhaM8.9	-0.800431	1.72296e-06	1.57716e-05	NO
CG10194	-0.717696	1.95394e-06	1.73683e-05	NO
Sox14	1.11262	1.7775e-06	1.61362e-05	YES
RhoGAP68F	-0.754462	1.74188e-06	1.59069e-05	NO
CG31643	-0.865593	1.99214e-06	1.75857e-05	NO
CG30340	1.51378	2.46204e-06	2.09164e-05	YES
msn	1.17893	1.76206e-06	1.6052e-05	YES
Atu	0.753194	1.87661e-06	1.68369e-05	NO
Rpt4	-0.67152	1.82907e-06	1.65262e-05	NO
aop	1.38723	1.8327e-06	1.65396e-05	YES
CG42371	-0.855313	1.97869e-06	1.75033e-05	NO
CG15386	-0.855313	1.97869e-06	1.75033e-05	NO
Atg8a	-1.03401	1.85955e-06	1.67229e-05	YES
TMS1	-0.846803	1.84119e-06	1.65967e-05	NO
por	0.809239	2.15539e-06	1.86779e-05	NO
Rpn1	-0.645975	1.86336e-06	1.67375e-05	NO
CG8273	0.932234	2.09645e-06	1.83184e-05	NO
Cyp305a1	1.85707	2.4083e-06	2.0528e-05	YES
CG8636	-0.768776	1.89161e-06	1.69319e-05	NO
CG3800	-0.652598	1.88346e-06	1.68786e-05	NO
Jheh3	-1.38702	1.89746e-06	1.69448e-05	YES
AR-2	-1.09377	2.12999e-06	1.84922e-05	YES
CG43143	1.37997	1.96463e-06	1.74432e-05	YES
CG30372	0.883684	1.92116e-06	1.71365e-05	NO
CG10592	-1.69403	1.95011e-06	1.73544e-05	YES
CG42347	0.769757	1.93968e-06	1.72816e-05	NO
Dp1	-1.2612	1.98051e-06	1.75033e-05	YES
Ir75d	1.29701	2.68515e-06	2.23908e-05	YES
CG12384	-1.3303	1.97964e-06	1.75033e-05	YES
CG9646	1.11934	2.09693e-06	1.83184e-05	YES
CG30499	-1.18402	2.13093e-06	1.84922e-05	YES
Fpps	-1.22386	2.03952e-06	1.79422e-05	YES
CG2765	1.15506	2.00485e-06	1.76776e-05	YES
Dgp-1	2.50394	2.05307e-06	1.80201e-05	YES
CG4364	-0.938443	2.02314e-06	1.78185e-05	NO
rho	2.44459	3.14116e-06	2.55281e-05	YES
CG33468	7.07676	3.03283e-06	2.48317e-05	YES
bic	-0.866328	2.0451e-06	1.79706e-05	NO
CG14450	0.983038	2.60316e-06	2.18018e-05	NO
RpL23A	-1.12756	2.17865e-06	1.88e-05	YES
CG14077	1.29433	2.87764e-06	2.37893e-05	YES
CG6672	-0.940953	2.16821e-06	1.87521e-05	NO
eIF-3p40	-0.877809	2.09898e-06	1.83184e-05	NO
Vha36-1	-0.961654	2.12841e-06	1.84922e-05	NO
CG5525	0.60786	2.12122e-06	1.84914e-05	NO
CG32278	-1.03025	2.49045e-06	2.10558e-05	YES
CG16817	-0.55268	2.12923e-06	1.84922e-05	NO
Mal-A1	-1.47173	2.41969e-06	2.06022e-05	YES
CG7414	-0.68076	2.15721e-06	1.86779e-05	NO
CG43326	1.85714	3.26596e-06	2.6292e-05	YES
Snx6	0.925324	2.17125e-06	1.87572e-05	NO
CG5262	-1.06114	2.52174e-06	2.12512e-05	YES
vri	1.80173	2.19941e-06	1.89579e-05	YES
Kap-alpha1	0.667135	2.21746e-06	1.90833e-05	NO
Atox1	-0.911266	2.27889e-06	1.95334e-05	NO
CG6230	-1.2284	2.25703e-06	1.93675e-05	YES
Cnx99A	-0.964465	2.23502e-06	1.92002e-05	NO
CG8386	-0.981805	2.47533e-06	2.0983e-05	NO
CG12203	-0.871723	2.34961e-06	2.01171e-05	NO
CG13624	1.43006	2.35803e-06	2.01667e-05	YES
CG9135	0.817026	2.75129e-06	2.28926e-05	NO
CG8032	0.71425	2.49215e-06	2.10558e-05	NO
Pros26	-0.829479	2.3997e-06	2.05003e-05	NO
Gr94a	3.16731	3.79943e-06	2.96541e-05	YES
CG43325	1.86213	3.60988e-06	2.86108e-05	YES
prel	-0.701545	2.40332e-06	2.05083e-05	NO
CG12859	-1.01426	2.52558e-06	2.12512e-05	YES
Tango9	-0.736615	2.4334e-06	2.0696e-05	NO
CG7115	0.906104	2.58969e-06	2.17364e-05	NO
CG13550	1.02094	2.7823e-06	2.31006e-05	YES
CG15117	1.5343	2.53115e-06	2.12683e-05	YES
Drak	1.00121	2.48514e-06	2.10429e-05	YES
CG6287	-0.726827	2.47122e-06	2.09712e-05	NO
Aldh	-0.757303	2.50575e-06	2.11474e-05	NO
CG7542	-1.7626	2.59486e-06	2.1756e-05	YES
Ubc-E2H	-0.9195	2.52635e-06	2.12512e-05	NO
CG10590	-0.737218	2.62773e-06	2.19597e-05	NO
CG8680	-0.90582	2.72808e-06	2.27241e-05	NO
CG17446	0.858595	3.0746e-06	2.51201e-05	NO
geminin	-0.804252	2.97649e-06	2.44748e-05	NO
Cyt-b5	-1.06889	2.67526e-06	2.23326e-05	YES
CkIIalpha-i1	1.43308	3.3909e-06	2.71734e-05	YES
Klp64D	0.912	2.91722e-06	2.40647e-05	NO
Hsf	0.954432	2.80848e-06	2.32677e-05	NO
CG10300	1.37307	2.80199e-06	2.32389e-05	YES
kraken	1.02268	2.77069e-06	2.30291e-05	YES
CG17059	-0.942986	3.26236e-06	2.62906e-05	NO
CG42268	1.34594	2.84099e-06	2.35116e-05	YES
sav	0.90994	3.19226e-06	2.58887e-05	NO
CG7668	0.599796	2.94409e-06	2.42343e-05	NO
Ser8	-3.84656	3.04099e-06	2.4872e-05	YES
RpL40	-1.0039	2.99644e-06	2.456e-05	YES
raw	1.34245	2.90504e-06	2.399e-05	YES
Spt5	0.783612	2.98374e-06	2.45081e-05	NO
kcc	-1.26928	2.93866e-06	2.42156e-05	YES
tadr	2.00872	4.44417e-06	3.35938e-05	YES
CG5916	0.87798	3.39667e-06	2.71734e-05	NO
CG5532	-0.836913	3.08941e-06	2.52143e-05	NO
ND42	-0.641386	2.99373e-06	2.456e-05	NO
CG42376	-0.624246	3.2867e-06	2.64313e-05	NO
scaf6	0.890948	3.29021e-06	2.64318e-05	NO
Ercc1	3.43138	4.0321e-06	3.08739e-05	YES
CG5111	-2.90429	3.73619e-06	2.93664e-05	YES
Pect	1.8563	3.09694e-06	2.52489e-05	YES
CG34228	-1.04077	3.93164e-06	3.03773e-05	YES
Rep	0.896572	3.2622e-06	2.62906e-05	NO
tkv	-1.09203	3.12965e-06	2.54616e-05	YES
Tal	-1.02835	3.1038e-06	2.52781e-05	YES
CG3386	1.26297	3.6316e-06	2.87533e-05	YES
VhaSFD	-0.73762	3.17173e-06	2.57493e-05	NO
Ast-C	-1.26455	3.23991e-06	2.62198e-05	YES
CG33714	-0.678995	3.25709e-06	2.62906e-05	NO
CG33713	-0.678995	3.25709e-06	2.62906e-05	NO
CG30269	1.30445	3.21543e-06	2.6049e-05	YES
CG4404	-0.890137	3.43813e-06	2.74478e-05	NO
Syx8	-0.900666	3.7126e-06	2.92739e-05	NO
CG13895	1.12598	3.82363e-06	2.97618e-05	YES
TM9SF4	-0.658381	3.3957e-06	2.71734e-05	NO
Fkbp13	-0.737632	3.30597e-06	2.65307e-05	NO
Rab21	1.17096	3.56537e-06	2.82872e-05	YES
jet	-0.673202	4.13693e-06	3.14882e-05	NO
CG6830	-1.55568	3.42105e-06	2.734e-05	YES
CG10984	0.743584	3.661e-06	2.89264e-05	NO
Clp	0.839232	4.28123e-06	3.249e-05	NO
mkg-p	1.51569	3.72844e-06	2.93664e-05	YES
CG1458	-0.942943	3.53768e-06	2.81548e-05	NO
CG17931	-0.879006	3.55209e-06	2.82321e-05	NO
His4r	-1.16033	3.50369e-06	2.79422e-05	YES
CG15829	4.3086	3.7632e-06	2.95213e-05	YES
CG5084	4.74026	5.44174e-06	3.93898e-05	YES
Ino80	0.693896	4.02803e-06	3.08736e-05	NO
Syb	0.634599	3.52905e-06	2.81152e-05	NO
CG9346	0.794141	3.73627e-06	2.93664e-05	NO
br	2.4966	5.86404e-06	4.15175e-05	YES
und	-0.643938	3.55474e-06	2.82321e-05	NO
CG1681	-1.51175	3.66012e-06	2.89264e-05	YES
CG7083	-0.645121	3.83066e-06	2.97768e-05	NO
CG14205	3.86521	3.77029e-06	2.95329e-05	YES
CG7197	0.738121	3.94942e-06	3.04745e-05	NO
drpr	1.18349	3.67892e-06	2.90381e-05	YES
Poxm	-2.64314	3.73963e-06	2.93664e-05	YES
CG43336	7.16839	6.03163e-06	4.24981e-05	YES
CG7051	2.74263	6.00104e-06	4.23993e-05	YES
CG2846	-0.657643	3.78076e-06	2.95605e-05	NO
CG7457	1.3347	4.22781e-06	3.21163e-05	YES
smo	-0.996439	4.67888e-06	3.50232e-05	NO
eIF4G	-0.746481	3.77237e-06	2.95329e-05	NO
Dsor1	0.587709	3.95383e-06	3.04745e-05	NO
Rpt3	-0.721357	3.78358e-06	2.95605e-05	NO
CG4119	0.862615	3.91242e-06	3.03203e-05	NO
ppa	1.21668	3.9164e-06	3.03205e-05	YES
Rcd-1	-0.566262	3.96898e-06	3.05123e-05	NO
RpL7-like	-0.961401	3.95613e-06	3.04745e-05	NO
CG13551	-0.82936	3.81517e-06	2.97467e-05	NO
CG14937	2.73579	6.31769e-06	4.40689e-05	YES
CG1927	-0.608509	3.82486e-06	2.97618e-05	NO
Ndfip	0.751811	3.89745e-06	3.02653e-05	NO
CG17982	1.26706	4.37785e-06	3.3125e-05	YES
RpS5a	-1.06761	4.02795e-06	3.08736e-05	YES
Tbp-1	-0.556426	3.90675e-06	3.03069e-05	NO
CG10639	-0.781459	4.05927e-06	3.10201e-05	NO
Eip93F	1.20377	4.67809e-06	3.50232e-05	YES
CG6693	-1.11591	4.85817e-06	3.6049e-05	YES
CG31436	2.5135	4.16424e-06	3.16647e-05	YES
CG2774	1.09444	3.93164e-06	3.03773e-05	YES
Nacalpha	-0.752849	3.96479e-06	3.05106e-05	NO
Ald	-0.650323	3.9893e-06	3.06378e-05	NO
CG9989	3.91272	5.07058e-06	3.72651e-05	YES
InR	1.38388	5.45451e-06	3.94451e-05	YES
CG15382	1.23666	5.51436e-06	3.9665e-05	YES
CG8785	2.47443	4.0821e-06	3.11326e-05	YES
CG34455	-0.965851	4.05538e-06	3.10201e-05	NO
CG5463	-0.598811	4.77551e-06	3.55387e-05	NO
CG5924	-0.94928	5.04184e-06	3.70894e-05	NO
Rab10	0.521483	4.0788e-06	3.11326e-05	NO
CG9603	-0.862584	4.11424e-06	3.13466e-05	NO
CG12279	-0.970601	5.18867e-06	3.78074e-05	NO
CG1233	-0.642157	4.33343e-06	3.28213e-05	NO
VhaM9.7-c	-0.621512	4.76118e-06	3.54664e-05	NO
CG3032	1.34851	6.58497e-06	4.55608e-05	YES
GstD6	5.84481	6.94548e-06	4.74203e-05	YES
CG6227	1.08039	4.56946e-06	3.4338e-05	YES
CG31087	1.20543	4.29624e-06	3.25717e-05	YES
CG15766	1.53486	5.51592e-06	3.9665e-05	YES
GlcAT-I	-0.815703	4.89438e-06	3.62477e-05	NO
lectin-37Da	2.928	4.81725e-06	3.58146e-05	YES
robo	1.52872	4.90902e-06	3.62552e-05	YES
CG7968	-1.55903	4.52039e-06	3.40693e-05	YES
CG10958	1.27819	5.78805e-06	4.11595e-05	YES
SNF1A	-0.610999	4.45633e-06	3.36525e-05	NO
Ctr1A	0.823656	4.71752e-06	3.519e-05	NO
l(3)76BDr	-0.768895	4.53976e-06	3.41517e-05	NO
MED8	0.771832	5.1069e-06	3.74246e-05	NO
Flo-2	1.21224	4.83263e-06	3.58942e-05	YES
CG11279	-0.999078	5.63139e-06	4.02317e-05	NO
MYPT-75D	1.04497	4.49959e-06	3.39459e-05	YES
Vps28	1.11909	4.71648e-06	3.519e-05	YES
Hira	1.21212	4.99784e-06	3.6801e-05	YES
CG4781	0.731695	4.54021e-06	3.41517e-05	NO
CG32264	0.745967	4.659e-06	3.49767e-05	NO
pall	0.810389	5.18735e-06	3.78074e-05	NO
CG43064	3.62961	5.53157e-06	3.97403e-05	YES
CG7881	-1.51663	5.80451e-06	4.12383e-05	YES
CG14120	-2.63912	4.67424e-06	3.50232e-05	YES
Ctr1B	-2.73576	4.7195e-06	3.519e-05	YES
ksh	-0.76095	5.48134e-06	3.95645e-05	NO
CG12926	1.0503	4.71676e-06	3.519e-05	YES
Ent1	-0.775428	4.98814e-06	3.67648e-05	NO
Hsc70-3	-1.15611	4.96518e-06	3.66307e-05	YES
CG33120	1.47937	5.43779e-06	3.93898e-05	YES
RpS3	-1.00451	5.08557e-06	3.73396e-05	YES
Nrx-IV	0.942816	5.10033e-06	3.74122e-05	NO
Nedd4	0.78589	4.86689e-06	3.60789e-05	NO
l(3)neo18	-0.78596	4.89915e-06	3.62481e-05	NO
l(1)G0230	-0.646213	4.90955e-06	3.62552e-05	NO
Gie	1.09759	5.13119e-06	3.7531e-05	YES
CG5126	-1.29356	5.37526e-06	3.90189e-05	YES
hfw	-0.818205	5.2454e-06	3.81846e-05	NO
CDase	-1.31859	5.12521e-06	3.7523e-05	YES
chrw	1.47483	5.42551e-06	3.93465e-05	YES
CG11737	1.21458	5.17076e-06	3.77485e-05	YES
CG13506	0.869411	5.14337e-06	3.75843e-05	NO
simj	1.53209	5.54885e-06	3.98273e-05	YES
CG5862	-1.04098	5.61326e-06	4.01769e-05	YES
CdsA	-0.781774	5.34059e-06	3.88039e-05	NO
CG15715	-0.86869	5.62449e-06	4.02198e-05	NO
CG42568	-1.0198	6.62192e-06	4.56917e-05	YES
CG31961	0.836606	6.03052e-06	4.24981e-05	NO
Aats-thr	0.468647	5.26646e-06	3.83015e-05	NO
CG43162	0.857497	5.47083e-06	3.95258e-05	NO
CG7504	-0.887243	7.25207e-06	4.88989e-05	NO
RpL35	-1.17646	5.59227e-06	4.0064e-05	YES
Gip	-2.1921	5.50332e-06	3.96487e-05	YES
Ca-P60A	-0.75535	5.4947e-06	3.96238e-05	NO
CG3214	-0.78779	5.71997e-06	4.07886e-05	NO
Picot	-1.45894	5.57774e-06	3.99972e-05	YES
gkt	1.06998	6.93419e-06	4.74203e-05	YES
CG18549	-0.876702	6.21098e-06	4.34825e-05	NO
CG31937	-0.932104	5.85678e-06	4.15175e-05	NO
betaggt-II	0.846525	5.73388e-06	4.08254e-05	NO
fwe	0.654772	5.68953e-06	4.06093e-05	NO
Mrtf	1.63394	5.85286e-06	4.15175e-05	YES
CG1896	1.77463	7.32521e-06	4.91763e-05	YES
CG6428	1.33423	6.08676e-06	4.2808e-05	YES
CG9084	0.866395	5.73576e-06	4.08254e-05	NO
Chro	1.17459	5.86542e-06	4.15175e-05	YES
CG13472	0.815389	6.17951e-06	4.33225e-05	NO
l(2)05714	1.23106	6.49103e-06	4.50733e-05	YES
ham	1.89464	6.75716e-06	4.64593e-05	YES
CG10641	0.946383	6.15695e-06	4.32225e-05	NO
fidipidine	1.02772	6.44912e-06	4.48635e-05	YES
CG11576	-1.3463	6.02068e-06	4.24981e-05	YES
Pros29	-0.849328	5.93437e-06	4.19668e-05	NO
CG13315	-2.14897	6.0685e-06	4.27187e-05	YES
CG5377	0.733338	6.93517e-06	4.74203e-05	NO
CG3868	-1.53298	6.18248e-06	4.33225e-05	YES
CG14232	0.707915	6.60441e-06	4.56132e-05	NO
CG9866	0.780199	6.66244e-06	4.58902e-05	NO
CG43345	-0.849012	6.74203e-06	4.63968e-05	NO
RpL37a	-0.990257	6.28819e-06	4.39429e-05	NO
ben	-0.59121	6.11767e-06	4.2986e-05	NO
BtbVII	0.934597	6.29882e-06	4.39772e-05	NO
CG12948	0.982603	8.00517e-06	5.28176e-05	NO
CG13325	3.11058	6.33345e-06	4.41387e-05	YES
CG1946	-4.11303	8.0269e-06	5.29155e-05	YES
GstD8	2.38455	6.62767e-06	4.56917e-05	YES
CG15073	0.963044	7.8791e-06	5.22552e-05	NO
blw	-0.641564	6.51929e-06	4.51879e-05	NO
CG43367	1.11549	6.34338e-06	4.41679e-05	YES
Pep	0.60874	6.26781e-06	4.38404e-05	NO
CG7556	-0.724322	6.4838e-06	4.50639e-05	NO
Tctp	-0.844729	6.59394e-06	4.55819e-05	NO
CG10907	0.867098	7.5529e-06	5.04349e-05	NO
wda	0.840642	7.55286e-06	5.04349e-05	NO
crl	-0.652856	6.50937e-06	4.51599e-05	NO
CG8678	1.4625	6.89476e-06	4.72362e-05	YES
Ppt1	-0.980696	8.5208e-06	5.55988e-05	NO
CstF-64	0.850063	7.65578e-06	5.09059e-05	NO
mbc	0.904466	6.53884e-06	4.52825e-05	NO
Rassf	0.672285	7.1192e-06	4.82998e-05	NO
Vha68-2	-0.816829	6.97358e-06	4.75218e-05	NO
CG11727	0.865104	7.32141e-06	4.91763e-05	NO
CG12736	-0.685882	7.55733e-06	5.04349e-05	NO
wnd	1.4367	6.80902e-06	4.67321e-05	YES
CG16749	-1.85362	6.80341e-06	4.67321e-05	YES
CG5886	0.832822	7.93703e-06	5.25486e-05	NO
CG30010	-1.22772	1.01738e-05	6.45364e-05	YES
noi	0.717777	7.17206e-06	4.85091e-05	NO
bchs	1.35246	7.27746e-06	4.89537e-05	YES
CG11851	-0.70109	7.63462e-06	5.08093e-05	NO
CG5445	-0.636397	7.06782e-06	4.80362e-05	NO
MtnC	-2.00084	6.96244e-06	4.7488e-05	YES
Rpn11	-0.585484	6.88079e-06	4.71826e-05	NO
Pabp2	0.954425	7.17531e-06	4.85091e-05	NO
Ppt2	-0.817186	7.57898e-06	5.05265e-05	NO
CG17068	0.772956	7.6051e-06	5.06567e-05	NO
Aac11	-0.778063	6.99552e-06	4.76291e-05	NO
CG17746	0.672201	7.08183e-06	4.80888e-05	NO
cue	-0.714602	7.00791e-06	4.76712e-05	NO
sktl	0.735756	6.94634e-06	4.74203e-05	NO
CG42553	0.977781	7.9677e-06	5.26482e-05	NO
CG8108	0.696433	7.13696e-06	4.83696e-05	NO
CG9935	3.01324	1.23218e-05	7.51638e-05	YES
snama	0.864883	7.85223e-06	5.2122e-05	NO
CG4169	-0.653899	7.14207e-06	4.83696e-05	NO
CG17493	-0.712784	7.5205e-06	5.03552e-05	NO
Zfrp8	0.809731	8.27762e-06	5.43352e-05	NO
Clc	-0.655716	7.2068e-06	4.86364e-05	NO
CG4538	-0.636675	7.18787e-06	4.85513e-05	NO
CG15100	1.21983	7.41219e-06	4.97167e-05	YES
su(r)	1.3561	7.27932e-06	4.89537e-05	YES
CG12400	-0.879244	7.4895e-06	5.01914e-05	NO
CG11208	-0.81637	7.26577e-06	4.89483e-05	NO
Rcd7	-0.907152	1.1532e-05	7.12189e-05	NO
CG7033	0.691401	7.55868e-06	5.04349e-05	NO
CG6330	1.81945	9.14127e-06	5.92447e-05	YES
Samuel	0.836529	7.89359e-06	5.23061e-05	NO
Sop2	0.736091	7.70569e-06	5.11935e-05	NO
pirk	2.40368	7.97264e-06	5.26482e-05	YES
CG1663	0.968101	1.00109e-05	6.38085e-05	NO
Vha13	-0.856422	7.96405e-06	5.26482e-05	NO
CG4991	1.84556	9.05197e-06	5.87651e-05	YES
CG43266	1.3273	1.03032e-05	6.51364e-05	YES
ATPCL	1.06834	8.17668e-06	5.37185e-05	YES
CG7631	1.29219	8.4121e-06	5.50767e-05	YES
CG10376	0.593646	8.65593e-06	5.64325e-05	NO
CG6225	-0.759825	1.04583e-05	6.589e-05	NO
MRP	1.03626	8.28999e-06	5.43699e-05	YES
Rpn3	-0.537926	8.08296e-06	5.31818e-05	NO
RpL14	-1.12623	8.3341e-06	5.46125e-05	YES
RpII18	-0.882057	9.20777e-06	5.9525e-05	NO
Rpn6	-0.531053	8.03707e-06	5.29372e-05	NO
Saf6	0.858618	1.0152e-05	6.44888e-05	NO
CG42364	3.83301	1.39128e-05	8.30069e-05	YES
CG8388	0.88766	1.02382e-05	6.48222e-05	NO
levy	-0.852788	8.08806e-06	5.31818e-05	NO
Spn1	1.12501	1.08544e-05	6.79394e-05	YES
CG9743	1.05911	8.44917e-06	5.52723e-05	YES
RpL26	-1.05957	8.71229e-06	5.67518e-05	YES
Snap24	0.757349	8.92972e-06	5.80205e-05	NO
CG33199	-0.586084	8.4793e-06	5.5375e-05	NO
Gal	-2.23341	8.46557e-06	5.53324e-05	YES
CG7231	-1.76188	8.82836e-06	5.74105e-05	YES
Gpi1	0.818195	1.16594e-05	7.17502e-05	NO
CG12024	-0.784611	1.08506e-05	6.79394e-05	NO
CG8152	1.52596	1.12392e-05	6.9916e-05	YES
CG14614	-0.649162	9.23587e-06	5.96492e-05	NO
CG10144	1.12654	9.20589e-06	5.9525e-05	YES
Tsp42Ef	1.60369	8.81242e-06	5.73554e-05	YES
RpL3	-0.747583	9.16022e-06	5.93174e-05	NO
UbcD2	0.578476	9.37502e-06	6.04028e-05	NO
RpL27A	-1.17314	9.24251e-06	5.96492e-05	YES
ebd2	1.13771	1.00116e-05	6.38085e-05	YES
CG6523	-0.640167	9.10738e-06	5.90749e-05	NO
nau	1.35298	1.07963e-05	6.76863e-05	YES
dlp	0.717518	9.26058e-06	5.97156e-05	NO
CG9288	-0.553456	9.50563e-06	6.11417e-05	NO
Ir25a	3.03784	1.35449e-05	8.13328e-05	YES
CG15128	6.94966	1.50945e-05	8.89e-05	YES
DnaJ-60	-1.0458	1.16057e-05	7.15345e-05	YES
CG15923	0.985934	1.18227e-05	7.25226e-05	NO
CG42375	-0.55287	9.702e-06	6.23005e-05	NO
CG4068	1.24243	1.09382e-05	6.82418e-05	YES
CG6758	0.826351	1.04448e-05	6.58591e-05	NO
CG9664	1.26238	9.67138e-06	6.21558e-05	YES
CG12391	0.707553	1.00942e-05	6.4228e-05	NO
CG2177	-0.55103	9.72269e-06	6.23812e-05	NO
SrpRbeta	-0.716509	1.01762e-05	6.45364e-05	NO
RpS6	-1.02484	9.96617e-06	6.36773e-05	YES
CG42446	-0.871337	9.95639e-06	6.36679e-05	NO
alt	0.998968	9.49208e-06	6.11057e-05	NO
RpL13A	-1.01551	9.935e-06	6.36371e-05	YES
CG14806	-0.668828	1.07588e-05	6.75616e-05	NO
CG2135	0.690959	1.01313e-05	6.44107e-05	NO
CG14210	-1.04964	1.25757e-05	7.64385e-05	YES
Cry	4.07989	9.98149e-06	6.37223e-05	YES
CG1832	0.667714	9.81326e-06	6.29097e-05	NO
CG8005	0.847721	1.19435e-05	7.30886e-05	NO
CG11858	-0.933298	1.19393e-05	7.30886e-05	NO
Slu7	0.650596	1.09216e-05	6.81933e-05	NO
RpL18A	-0.977994	1.02125e-05	6.47128e-05	NO
CG8783	0.869445	1.1544e-05	7.12189e-05	NO
RpL7	-0.910088	1.04398e-05	6.58591e-05	NO
dco	0.569119	1.00341e-05	6.3899e-05	NO
CG31716	0.522835	9.94868e-06	6.36679e-05	NO
CG14482	-0.894102	1.04693e-05	6.5905e-05	NO
CG2519	-0.82212	1.05508e-05	6.63638e-05	NO
Gs1	-1.66413	1.03787e-05	6.55497e-05	YES
CG1637	-0.755613	1.03048e-05	6.51364e-05	NO
CG10911	0.934335	1.1532e-05	7.12189e-05	NO
CG34293	-0.950005	1.3689e-05	8.21338e-05	NO
CG6236	-0.781977	1.09056e-05	6.81933e-05	NO
CG10654	2.35999	1.67969e-05	9.75057e-05	YES
phol	0.866004	1.12438e-05	6.9916e-05	NO
CG9667	0.918111	1.25411e-05	7.63805e-05	NO
CG6843	1.14083	1.16252e-05	7.15973e-05	YES
CG8949	1.13226	1.07914e-05	6.76863e-05	YES
CG9323	0.668585	1.15324e-05	7.12189e-05	NO
CG3961	-1.52364	1.10322e-05	6.87163e-05	YES
CG32230	-0.831607	1.06821e-05	6.71347e-05	NO
RpL8	-0.95753	1.13815e-05	7.0606e-05	NO
CG32537	0.898925	1.21655e-05	7.43876e-05	NO
CG18493	-1.36738	1.09954e-05	6.85427e-05	YES
CG5524	0.873185	1.27244e-05	7.70689e-05	NO
CG12004	0.629337	1.09198e-05	6.81933e-05	NO
CG5548	-0.835793	1.15127e-05	7.12189e-05	NO
RpL35A	-1.06502	1.12521e-05	6.9916e-05	YES
CG14667	0.752474	1.32858e-05	8.00272e-05	NO
CG4282	0.819866	1.3369e-05	8.04656e-05	NO
CG42699	1.07269	1.58946e-05	9.30413e-05	YES
Ppat-Dpck	-0.621656	1.13604e-05	7.05315e-05	NO
CG31266	-1.73695	1.15453e-05	7.12189e-05	YES
RpL18	-0.978395	1.17129e-05	7.19885e-05	NO
glec	0.76109	1.2625e-05	7.65271e-05	NO
CG12119	-1.40548	1.43468e-05	8.50558e-05	YES
VhaM9.7-b	-0.86678	1.14001e-05	7.06638e-05	NO
Atg6	-0.546538	1.25896e-05	7.64385e-05	NO
AttC	6.25579	1.98707e-05	0.000111392	YES
CG32038	1.09893	1.22243e-05	7.46877e-05	YES
Crc	-0.823562	1.18825e-05	7.28313e-05	NO
bl	0.509989	1.17169e-05	7.19885e-05	NO
CG16812	0.700219	1.30366e-05	7.87738e-05	NO
CG11906	1.17444	1.39461e-05	8.30282e-05	YES
CG32113	-0.671201	1.305e-05	7.87925e-05	NO
DptB	5.66619	1.99825e-05	0.000111856	YES
Ant2	1.20878	1.7419e-05	0.000100434	YES
CG5644	2.72378	2.07623e-05	0.000115714	YES
ND75	-0.578608	1.17863e-05	7.23573e-05	NO
uri	0.786291	1.37189e-05	8.22491e-05	NO
Su(var)3-9	-0.5258	1.23033e-05	7.5111e-05	NO
CG43346	-0.77659	1.38977e-05	8.29969e-05	NO
cutlet	3.24637	1.78194e-05	0.000102419	YES
U4-U6-60K	0.783586	1.39409e-05	8.30282e-05	NO
CG18171	2.15463	1.7018e-05	9.85405e-05	YES
U2af50	0.742562	1.25588e-05	7.64276e-05	NO
CG2915	0.697357	1.26107e-05	7.65011e-05	NO
trio	0.618285	1.25273e-05	7.63567e-05	NO
atl	-0.478474	1.25905e-05	7.64385e-05	NO
CAP	0.584481	1.27719e-05	7.72956e-05	NO
l(1)G0045	1.12418	1.58739e-05	9.29913e-05	YES
CG14196	1.58796	1.29699e-05	7.84322e-05	YES
Sod2	-0.655457	1.31094e-05	7.90887e-05	NO
CG11474	-0.7562	1.43484e-05	8.50558e-05	NO
CG12237	-0.796966	1.39209e-05	8.30069e-05	NO
CG10055	0.594244	1.40151e-05	8.3374e-05	NO
CG33116	1.12637	1.38137e-05	8.26884e-05	YES
CG17333	-0.831311	1.38256e-05	8.26953e-05	NO
Kap-alpha3	-0.440519	1.32312e-05	7.97613e-05	NO
Arp5	0.722304	1.57395e-05	9.22746e-05	NO
mthl3	0.730706	1.56067e-05	9.17057e-05	NO
GATAd	0.970107	1.4081e-05	8.37016e-05	NO
CG10688	-0.697412	1.37405e-05	8.23146e-05	NO
RpL13	-1.0778	1.38558e-05	8.28115e-05	YES
Syx7	0.77842	1.35078e-05	8.11738e-05	NO
CG18480	0.605206	1.34486e-05	8.08814e-05	NO
MED27	0.860464	1.91869e-05	0.000108509	NO
DMAP1	0.75566	1.51816e-05	8.92765e-05	NO
Vti1	0.693901	1.6297e-05	9.51792e-05	NO
CG5704	1.16377	1.46033e-05	8.62052e-05	YES
CG18624	-0.73245	1.43532e-05	8.50558e-05	NO
RpS13	-1.02133	1.45477e-05	8.59434e-05	YES
CG17337	-1.06574	1.41106e-05	8.38125e-05	YES
Gr89a	2.03684	2.26379e-05	0.00012472	YES
MTF-1	0.692442	1.43985e-05	8.51932e-05	NO
CG10039	1.99365	1.47945e-05	8.7267e-05	YES
Pgi	-1.06869	1.43827e-05	8.51652e-05	YES
CG9769	-0.657933	1.44524e-05	8.5446e-05	NO
CG12343	-0.643628	1.64343e-05	9.56904e-05	NO
seq	-1.51884	1.89349e-05	0.00010748	YES
CHIP	-0.646514	1.57365e-05	9.22746e-05	NO
CG9140	-0.628932	1.48225e-05	8.7365e-05	NO
CG4266	0.708269	1.51714e-05	8.92765e-05	NO
CG5808	1.09781	1.8641e-05	0.000106125	YES
Cyp317a1	1.23157	1.7118e-05	9.89958e-05	YES
CG3621	-1.03288	1.6346e-05	9.53477e-05	YES
CG11839	1.09529	1.99062e-05	0.00011151	YES
CG16898	3.32207	1.6005e-05	9.36166e-05	YES
CG6295	-2.09368	1.63669e-05	9.53702e-05	YES
CG15784	1.73976	1.61999e-05	9.46844e-05	YES
skap	0.611904	1.56316e-05	9.17817e-05	NO
CG9706	-0.949094	1.70239e-05	9.85405e-05	NO
Nc	2.48772	1.63506e-05	9.53477e-05	YES
Pomp	-0.745847	1.66463e-05	9.68514e-05	NO
CG5664	1.44662	2.0931e-05	0.000116486	YES
GstD10	1.46722	1.83548e-05	0.000104962	YES
CG13089	-0.590323	1.75731e-05	0.000101185	NO
ATPsyn-beta	-0.552418	1.67946e-05	9.75057e-05	NO
CG1172	1.05539	1.71645e-05	9.91901e-05	YES
DhpD	-0.76266	1.70265e-05	9.85405e-05	NO
per	1.6102	1.87753e-05	0.000106731	YES
CG14971	-0.736938	1.72495e-05	9.96063e-05	NO
CG14721	-1.41328	1.88474e-05	0.000107062	YES
CG7834	-0.930824	1.67466e-05	9.73611e-05	NO
CS-2	-1.18221	1.69703e-05	9.84378e-05	YES
dnd	-1.32782	1.97234e-05	0.00011083	YES
Mal-A6	-1.65679	1.86891e-05	0.00010632	YES
Roc1a	-0.738927	1.72627e-05	9.96078e-05	NO
pdm2	1.36567	2.10293e-05	0.000116779	YES
RpS11	-0.932476	1.783e-05	0.000102419	NO
CG42511	0.527673	1.84126e-05	0.000105137	NO
CG8135	0.527673	1.84126e-05	0.000105137	NO
CG4593	-0.620859	1.91715e-05	0.000108502	NO
SF1	0.827738	1.75756e-05	0.000101185	NO
CG9248	-0.809787	1.81176e-05	0.000103761	NO
CG10340	-0.642055	1.89629e-05	0.000107544	NO
Rho1	0.496346	1.79475e-05	0.00010294	NO
Acsl	-0.770988	1.79969e-05	0.000103146	NO
CG10195	-0.915904	1.9862e-05	0.000111392	NO
CG30291	-0.665175	1.85845e-05	0.000105882	NO
CG17477	-2.32441	2.6799e-05	0.00014382	YES
Khc-73	1.01532	1.77071e-05	0.000101865	YES
Nap1	-0.800682	1.79406e-05	0.00010294	NO
thetaTry	-1.62572	1.85328e-05	0.000105666	YES
TSG101	0.721836	1.82378e-05	0.000104372	NO
CG43066	-0.99822	2.28623e-05	0.000125775	NO
RpL19	-1.07112	1.90516e-05	0.000107903	YES
CG8507	-0.571513	1.9389e-05	0.00010941	NO
CG2918	-0.909349	1.84353e-05	0.000105188	NO
CG1707	-0.73632	1.89743e-05	0.000107544	NO
CG5107	-2.68946	1.98686e-05	0.000111392	YES
CG8397	-0.567701	1.92208e-05	0.000108541	NO
RpL10Ab	-1.044	1.97272e-05	0.00011083	YES
PGRP-LC	1.01034	1.966e-05	0.000110696	YES
TBPH	0.653945	2.00412e-05	0.000112021	NO
CG15739	2.13193	1.92127e-05	0.000108541	YES
CG32069	-0.85421	2.57519e-05	0.00013918	NO
CG16935	-0.4626	1.97154e-05	0.00011083	NO
CG11077	-1.01679	2.35685e-05	0.00012929	YES
CG6838	-0.45973	1.95057e-05	0.000109908	NO
RNaseX25	-0.814401	2.00366e-05	0.000112021	NO
fok	-1.48717	1.94954e-05	0.000109908	YES
CG30496	0.62585	2.41276e-05	0.000131792	NO
Rack1	-0.796271	2.08474e-05	0.000116104	NO
CG32528	0.650104	2.02926e-05	0.000113261	NO
Srp54k	-0.483597	2.0121e-05	0.000112385	NO
CG13197	0.597704	2.25461e-05	0.000124303	NO
CG10467	-1.63558	2.05532e-05	0.000114632	YES
CG11752	-0.908961	2.2112e-05	0.000122173	NO
Chc	0.640139	2.11005e-05	0.000117089	NO
CG1347	0.91736	2.0983e-05	0.000116606	NO
lack	1.01004	2.09559e-05	0.00011654	YES
CG5189	-0.639624	2.46757e-05	0.000134404	NO
CG12338	-0.919566	2.13092e-05	0.000118162	NO
kug	0.705793	2.14868e-05	0.000118975	NO
Mdr50	1.39696	2.13369e-05	0.00011823	YES
CG10405	0.844233	2.47574e-05	0.000134658	NO
CG5585	0.734831	2.69231e-05	0.000144291	NO
park	0.668726	2.64022e-05	0.000142294	NO
CG7841	-0.948214	2.38635e-05	0.000130629	NO
CG15658	1.12749	2.17751e-05	0.000120484	YES
CG9577	-0.804922	2.25072e-05	0.000124178	NO
CG13603	-0.66356	2.27799e-05	0.000125412	NO
CG11190	-0.470712	2.28937e-05	0.000125858	NO
HLH106	-0.691689	2.18521e-05	0.000120824	NO
NaCP60E	-1.70941	3.45819e-05	0.000175306	YES
CG3829	-1.39447	2.76306e-05	0.000146854	YES
CG6928	1.45156	2.72995e-05	0.000145623	YES
CG4908	0.777156	2.6209e-05	0.000141381	NO
Vha14-1	-0.91218	2.21564e-05	0.00012233	NO
SRm160	0.670026	2.38598e-05	0.000130629	NO
CG10949	0.52843	2.79367e-05	0.000147764	NO
Sap130	0.777953	2.32793e-05	0.000127795	NO
Ranbp11	-0.501484	2.36311e-05	0.000129541	NO
Hr39	0.778556	2.44732e-05	0.00013349	NO
CG9149	-0.732551	2.40401e-05	0.000131408	NO
CG15084	0.989407	3.34515e-05	0.000170363	NO
CG18619	-0.812477	2.47432e-05	0.000134658	NO
Sirt7	0.769076	2.98993e-05	0.000155574	NO
CG11984	0.49449	2.31545e-05	0.000127201	NO
CG32163	-0.780421	3.00004e-05	0.000155994	NO
CG13920	1.31162	3.17517e-05	0.00016388	YES
fz4	0.668508	2.4794e-05	0.000134668	NO
mei-9	1.00053	2.73402e-05	0.000145703	YES
CG18746	1.19375	2.54276e-05	0.000137621	YES
CG32267	-0.825974	2.51825e-05	0.000136486	NO
CG33228	-1.05862	3.28849e-05	0.000167812	YES
Zn72D	0.729762	2.41507e-05	0.000131825	NO
CG1840	-0.869903	3.23686e-05	0.000165948	NO
CG2807	0.803466	2.45904e-05	0.000134034	NO
dgt1	0.69092	2.7168e-05	0.000145198	NO
CG7611	-0.573327	2.38974e-05	0.000130721	NO
koi	0.971782	2.90354e-05	0.000152213	NO
Fur1	0.95409	2.47943e-05	0.000134668	NO
lbk	-1.04672	2.51443e-05	0.000136376	YES
Mal-A2	-0.883488	2.50245e-05	0.000135822	NO
btsz	0.8622	2.53727e-05	0.00013742	NO
NC2alpha	1.05329	2.96117e-05	0.000154496	YES
CG1968	-0.532517	2.64658e-05	0.000142447	NO
CG14516	-0.836006	2.8968e-05	0.000151963	NO
CG1358	-0.957538	2.78978e-05	0.000147762	NO
NitFhit	-0.70665	2.78405e-05	0.000147662	NO
CG3430	-0.861126	4.10811e-05	0.000201587	NO
CG5205	1.13165	2.66783e-05	0.00014338	YES
CG5932	-2.49418	2.62144e-05	0.000141381	YES
wal	-0.665102	2.55007e-05	0.000137919	NO
CG2144	-0.634196	2.82015e-05	0.000148857	NO
CG31370	2.28304	2.74323e-05	0.000146001	YES
RpS25	-0.974152	2.70037e-05	0.000144622	NO
CG9894	-0.926653	2.58291e-05	0.000139499	NO
CG31823	-0.876228	3.26018e-05	0.000166699	NO
moody	0.814444	2.67308e-05	0.000143561	NO
mim	-1.0478	2.79894e-05	0.000147941	YES
MTA1-like	0.64036	2.65054e-05	0.00014255	NO
CG14621	-0.767328	2.95142e-05	0.000154092	NO
l(1)G0196	-0.713193	2.64677e-05	0.000142447	NO
Cchl	-0.666996	2.71379e-05	0.000145154	NO
CG4741	-1.02182	2.90978e-05	0.000152436	YES
CG3739	-2.95146	2.71408e-05	0.000145154	YES
Lsm11	1.22313	3.66001e-05	0.000184441	YES
PPP4R2r	0.734051	2.75603e-05	0.000146581	NO
Pros54	-0.563293	2.68165e-05	0.00014382	NO
Mal-A3	-1.27668	2.73573e-05	0.000145703	YES
CR32252	1.07956	3.78402e-05	0.000189241	YES
CG6463	-0.714811	2.77785e-05	0.000147435	NO
CG32803	-0.708092	3.49898e-05	0.000177023	NO
rogdi	0.777927	2.77222e-05	0.000147238	NO
Cyp28a5	-1.02838	2.73003e-05	0.000145623	YES
CG7990	-0.666244	3.27911e-05	0.000167555	NO
CG11168	0.707198	2.85311e-05	0.000150081	NO
CG30415	-0.746839	2.73044e-05	0.000145623	NO
RpS19a	-0.995169	2.79196e-05	0.000147764	NO
JIL-1	0.891504	2.78858e-05	0.000147762	NO
CG11891	3.18339	2.84626e-05	0.000149931	YES
CG11562	-0.913084	3.64159e-05	0.000183634	NO
CG8204	-0.924856	3.85575e-05	0.000192412	NO
CG42666	1.07448	3.03635e-05	0.000157455	YES
CG31097	2.7594	4.30907e-05	0.000209321	YES
CG3887	-0.483054	2.87539e-05	0.000150943	NO
Pros35	-0.694076	2.8483e-05	0.000149931	NO
Manf	-1.0938	2.84669e-05	0.000149931	YES
Trip1	-0.563405	2.81378e-05	0.000148623	NO
CG3689	0.592818	2.96988e-05	0.000154845	NO
CG5823	0.409819	2.87146e-05	0.00015084	NO
CG10671	-0.500193	2.93473e-05	0.000153534	NO
stck	0.676869	2.84315e-05	0.000149931	NO
Eaat1	-1.49815	2.91674e-05	0.000152696	YES
CG10077	-1.13947	2.86398e-05	0.00015055	YES
CG7745	0.806483	3.42169e-05	0.000173685	NO
Lnk	1.31758	2.97859e-05	0.000155194	YES
CG6197	0.534813	3.09245e-05	0.00016004	NO
CG5037	-0.575986	2.98271e-05	0.000155303	NO
Egm	0.691754	3.01374e-05	0.0001566	NO
Pk17E	-0.515206	3.19463e-05	0.000164774	NO
Alh	1.19995	3.20179e-05	0.000164894	YES
vimar	0.636636	3.15151e-05	0.000162768	NO
ATPsyn-gamma	-0.587993	2.9368e-05	0.000153537	NO
Pc	0.766769	3.95728e-05	0.000196566	NO
CG3560	-0.81029	2.94706e-05	0.000153969	NO
CG11889	3.1807	3.08682e-05	0.000159857	YES
RnrS	-1.24405	3.24719e-05	0.000166256	YES
CG13482	2.45529	3.09481e-05	0.000160055	YES
Psa	1.1056	3.01744e-05	0.000156687	YES
CG3719	0.891439	3.02761e-05	0.000157109	NO
CG8993	-0.754761	3.19933e-05	0.000164894	NO
CG10000	1.87664	3.40708e-05	0.000173173	YES
Sry-delta	0.672677	3.30176e-05	0.000168377	NO
capu	0.878196	3.05012e-05	0.000158063	NO
CG17568	-0.833326	4.55473e-05	0.000218218	NO
CG12253	0.914737	4.91383e-05	0.000233096	NO
RpL27	-1.11173	3.23253e-05	0.000165948	YES
CG5705	0.6657	4.03305e-05	0.000198719	NO
GABA-B-R2	2.29539	4.11999e-05	0.000201795	YES
crb	0.810948	3.1512e-05	0.000162768	NO
CG14857	-1.5304	4.51782e-05	0.00021694	YES
CG11076	-0.738456	3.20341e-05	0.000164894	NO
CG17565	0.80813	3.21629e-05	0.000165446	NO
RpL24	-1.0761	3.236e-05	0.000165948	YES
CG2938	0.747504	3.23501e-05	0.000165948	NO
NiPp1	0.88675	4.14558e-05	0.000202661	NO
Jon99Fii	-2.9669	3.68995e-05	0.000185585	YES
CG8230	-0.494346	3.21897e-05	0.000165473	NO
CG33056	0.729384	3.38659e-05	0.000172245	NO
mtacp1	-0.726487	3.25886e-05	0.000166699	NO
Trp1	-0.601609	3.24597e-05	0.000166256	NO
CG9172	-0.625568	3.30905e-05	0.000168636	NO
RpS23	-0.990184	3.48047e-05	0.000176203	NO
Tpi	-0.697982	3.28774e-05	0.000167812	NO
CG14961	3.09171	4.47491e-05	0.000215469	YES
HDAC4	0.925535	3.50762e-05	0.000177344	NO
RpL22	-0.963518	3.45577e-05	0.000175299	NO
CG5720	0.703445	3.59755e-05	0.000181597	NO
alpha-Cat	0.582638	3.37001e-05	0.000171515	NO
CG5591	0.813288	3.68635e-05	0.000185525	NO
CG8628	-1.24971	3.41493e-05	0.000173457	YES
mei-S332	1.21856	5.396e-05	0.000250855	YES
CG14995	0.940718	3.72666e-05	0.000186941	NO
Uhg7	-1.2069	4.33772e-05	0.000210579	YES
Uba1	0.569611	3.46182e-05	0.000175374	NO
CG31548	-0.761234	3.75686e-05	0.000188088	NO
CG3348	2.32706	3.57923e-05	0.000180846	YES
CG3862	0.691438	4.11217e-05	0.000201587	NO
CG10265	1.09296	5.72823e-05	0.000263642	YES
ik2	0.910755	3.70876e-05	0.000186287	NO
CG42259	-1.04521	5.39437e-05	0.000250855	YES
CG8009	-0.660578	4.20982e-05	0.000205018	NO
CG13937	-0.700494	4.61653e-05	0.000220765	NO
CG31324	2.41604	4.67638e-05	0.00022335	YES
Tsp2A	0.885823	3.59885e-05	0.000181597	NO
CG11836	-1.52783	6.02523e-05	0.000275603	YES
CG8860	-0.781084	3.86089e-05	0.000192543	NO
RpLP1	-1.01966	3.83383e-05	0.000191442	YES
CG4887	0.633752	3.70796e-05	0.000186287	NO
mnb	0.954514	3.90651e-05	0.000194565	NO
CG4877	0.867112	3.98998e-05	0.000197315	NO
Eno	-0.58197	3.72576e-05	0.000186941	NO
CG13516	0.975156	4.52941e-05	0.000217276	NO
Dip-C	-0.706949	3.67293e-05	0.000184971	NO
omd	0.646832	3.9756e-05	0.000196958	NO
Brd8	0.783426	4.34858e-05	0.000210974	NO
CG4585	0.532811	3.7469e-05	0.000187834	NO
CG7872	-0.572735	4.03389e-05	0.000198719	NO
Gclc	0.707375	3.78481e-05	0.000189241	NO
D12	1.17038	4.89932e-05	0.000232695	YES
CG34117	-0.7689	4.92094e-05	0.000233289	NO
peb	1.0876	3.7517e-05	0.000187952	YES
CG34116	1.16883	5.63e-05	0.000260316	YES
CG7322	-0.85915	4.05115e-05	0.000199278	NO
RpL21	-1.0173	3.93201e-05	0.000195582	YES
CG8494	0.908621	3.95372e-05	0.000196534	NO
CG18347	-0.868984	3.8756e-05	0.000193151	NO
CG40439	0.646524	4.05303e-05	0.000199278	NO
CG17230	0.775086	5.5868e-05	0.000258786	NO
CG11137	-0.757451	4.14201e-05	0.000202616	NO
Fit1	0.505464	3.82595e-05	0.000191173	NO
RpL31	-1.07909	3.96838e-05	0.000196774	YES
CG14815	-0.586018	4.04623e-05	0.000199199	NO
CG14407	-0.764306	4.27263e-05	0.000207682	NO
CG10219	-0.67572	3.95947e-05	0.000196566	NO
CG14687	-0.85385	4.62416e-05	0.000220993	NO
Best1	0.81586	3.9936e-05	0.000197367	NO
Gtp-bp	-0.559929	3.96879e-05	0.000196774	NO
Cas	0.827745	4.00564e-05	0.000197835	NO
Ugt86Da	-0.971816	3.92112e-05	0.000195166	NO
CG42307	-0.528221	4.42316e-05	0.000213781	NO
Irbp	1.28851	4.39392e-05	0.00021277	YES
CG16890	0.631545	4.42101e-05	0.000213781	NO
CG10889	0.765809	4.93873e-05	0.000233988	NO
GstS1	1.04448	3.9822e-05	0.000197057	YES
Vha100-1	0.600005	4.01913e-05	0.000198374	NO
Mdh1	-0.676084	4.02766e-05	0.000198667	NO
Sas-4	-0.947847	6.27472e-05	0.000285147	NO
CG6543	-0.746374	3.97764e-05	0.000196958	NO
CG15126	1.9389	4.14121e-05	0.000202616	YES
CG1407	0.542415	4.20642e-05	0.000205018	NO
CG5013	0.668295	5.20354e-05	0.000244423	NO
Rpn9	-0.464537	4.1131e-05	0.000201587	NO
Tif-IA	-0.559895	4.14915e-05	0.000202707	NO
CG3731	-0.53024	4.10536e-05	0.000201587	NO
CG5780	0.997697	6.72529e-05	0.000301519	NO
Mdh2	-0.523604	4.11094e-05	0.000201587	NO
CG5608	0.598645	4.47861e-05	0.000215512	NO
CG9238	-1.2131	4.40341e-05	0.000213095	YES
CG3987	0.986789	4.20184e-05	0.000205018	NO
Ef1beta	-1.15311	4.24129e-05	0.000206308	YES
CG3446	-0.642175	4.20725e-05	0.000205018	NO
CG11318	1.34264	4.20622e-05	0.000205018	YES
CG2889	0.696618	5.02846e-05	0.000237215	NO
CG14104	-0.967493	7.00861e-05	0.000312398	NO
CG31751	-0.677587	4.24167e-05	0.000206308	NO
RpS4	-0.805434	4.43997e-05	0.000214192	NO
CG11158	-1.00518	5.18367e-05	0.000243788	YES
CG9090	-0.726898	5.05372e-05	0.000238114	NO
CG9213	0.770836	5.24284e-05	0.00024542	NO
Hr78	0.448716	4.38831e-05	0.000212632	NO
alpha-Est2	1.37344	6.01274e-05	0.000275196	YES
CG13365	-0.688674	5.29852e-05	0.000247371	NO
Prosbeta3	-0.68671	4.43129e-05	0.00021404	NO
RpS18	-0.908897	4.50576e-05	0.000216547	NO
CG3663	-0.760373	4.75147e-05	0.000226654	NO
RpS26	-0.969726	4.53528e-05	0.000217422	NO
RpS29	-0.838353	4.57285e-05	0.00021895	NO
tefu	-0.698795	5.69163e-05	0.00026269	NO
FK506-bp2	-0.620105	4.35812e-05	0.000211303	NO
twr	-0.755036	4.44196e-05	0.000214192	NO
CG14803	-1.06548	7.04291e-05	0.000313563	YES
NUCB1	-0.718781	4.44281e-05	0.000214192	NO
Mkk4	0.545893	4.50379e-05	0.000216547	NO
CG4692	-0.731084	4.46809e-05	0.000215276	NO
r2d2	-0.615535	4.79932e-05	0.000228653	NO
Hrd3	-0.462753	4.59655e-05	0.000219947	NO
CG5059	-0.880925	4.51957e-05	0.00021694	NO
Socs44A	0.927456	4.71337e-05	0.000224976	NO
Ef1alpha48D	-0.6901	5.21636e-05	0.000244724	NO
CG31365	0.467546	5.25833e-05	0.000245944	NO
RpS8	-0.865622	4.91303e-05	0.000233096	NO
CG17598	0.540267	4.78999e-05	0.00022835	NO
Med	0.750665	4.95508e-05	0.000234618	NO
mit(1)15	-0.711291	5.30606e-05	0.000247573	NO
l(3)72Dh	-0.833982	6.14056e-05	0.000280211	NO
dnk	0.977004	5.6993e-05	0.000262887	NO
RpL6	-0.860507	5.00483e-05	0.000236536	NO
Tom7	-0.751922	5.01642e-05	0.000236792	NO
CG9119	-1.85718	4.8621e-05	0.000231258	YES
CG9485	-1.18548	5.24393e-05	0.00024542	YES
CTCF	1.20915	5.11885e-05	0.000241035	YES
CG31633	3.84495	5.87038e-05	0.000269644	YES
vir	0.89225	5.21951e-05	0.000244724	NO
RpS15Aa	-0.764268	4.85549e-05	0.000231185	NO
lwr	-0.553259	5.0109e-05	0.000236677	NO
CG9911	-0.504421	4.89913e-05	0.000232695	NO
Kr-h2	-0.612515	4.86304e-05	0.000231258	NO
CG32708	-0.856289	6.54638e-05	0.000295221	NO
Spase25	-0.653173	4.98911e-05	0.000235938	NO
CG6833	0.932689	6.15734e-05	0.000280643	NO
CG15019	-0.832234	5.13329e-05	0.000241567	NO
CG4984	-0.809369	7.01974e-05	0.000312712	NO
Vha100-4	-0.854968	4.989e-05	0.000235938	NO
imd	0.614309	5.40989e-05	0.000251197	NO
CG6769	0.716519	5.20832e-05	0.000244498	NO
CG13907	-1.21926	5.04089e-05	0.000237655	YES
Oscillin	1.4705	5.19966e-05	0.000244391	YES
CG5045	-0.53931	5.37067e-05	0.000250132	NO
IntS10	0.937194	6.40092e-05	0.000289853	NO
ninaD	-3.24285	5.44016e-05	0.000252449	YES
Gfr	-0.58719	6.42754e-05	0.000290544	NO
CG14869	0.78836	5.7294e-05	0.000263642	NO
RpS27A	-1.00903	5.48337e-05	0.000254148	YES
CG14615	-1.05221	5.90504e-05	0.000270912	YES
CG34329	-2.56984	5.29261e-05	0.000247371	YES
bocksbeutel	0.890869	5.6247e-05	0.000260316	NO
CG12082	0.52794	5.37455e-05	0.000250161	NO
RpL34a	-0.916596	5.23447e-05	0.000245276	NO
CG10472	-1.35486	5.75238e-05	0.00026454	YES
rasp	-0.576502	5.90299e-05	0.000270912	NO
ox	-0.799644	5.39962e-05	0.000250872	NO
Ras85D	0.542276	5.35221e-05	0.000249423	NO
CG15385	-0.940006	6.94586e-05	0.00030996	NO
Pglym78	-0.630891	5.29709e-05	0.000247371	NO
SdhB	-0.57739	5.33832e-05	0.000248927	NO
dnr1	0.858101	5.44792e-05	0.000252657	NO
GlcT-1	2.17637	5.92318e-05	0.000271582	YES
Pdfr	-0.885833	6.35415e-05	0.000287905	NO
CG10366	0.739308	6.41164e-05	0.000290167	NO
CG34310	-0.534621	6.71364e-05	0.000301173	NO
Baldspot	0.685146	5.62966e-05	0.000260316	NO
CG10830	-1.1974	7.31374e-05	0.000324117	YES
CG8498	-0.6935	6.30589e-05	0.000286056	NO
Stat92E	0.860963	5.65021e-05	0.000261093	NO
BCL7-like	0.530088	6.8992e-05	0.000308416	NO
cbs	-0.701243	6.30361e-05	0.000286056	NO
l(3)03670	-0.634576	5.70348e-05	0.000262922	NO
CG18815	-0.46593	5.67524e-05	0.000262092	NO
CG10470	-0.734706	6.15413e-05	0.000280643	NO
PpD3	0.686965	5.71729e-05	0.0002634	NO
san	-0.4843	6.21054e-05	0.0002829	NO
CG16892	-0.768207	8.53657e-05	0.000370819	NO
CG1941	-1.27524	6.07712e-05	0.000277646	YES
Ark	0.963555	6.91264e-05	0.000308837	NO
Gmap	0.78319	5.83863e-05	0.000268346	NO
l(3)02640	1.19375	5.95416e-05	0.00027284	YES
CG5567	-0.848562	5.97395e-05	0.000273583	NO
tobi	-1.29243	6.58015e-05	0.00029657	YES
CG5742	1.1415	6.69228e-05	0.000300566	YES
neur	0.893032	6.07629e-05	0.000277646	NO
CG9468	-2.1931	6.21666e-05	0.000283011	YES
mRpL39	0.814156	6.49911e-05	0.000293262	NO
Neb-cGP	-0.847301	6.10827e-05	0.000278903	NO
RfC3	-0.880077	9.30782e-05	0.000398906	NO
RpL11	-0.880227	6.33321e-05	0.000287126	NO
ex	1.28958	6.24673e-05	0.000284043	YES
CG2712	0.78193	8.6871e-05	0.000376082	NO
CG42531	2.87322	0.000108789	0.00045089	YES
CG32425	0.632465	7.32214e-05	0.000324302	NO
CG11975	-0.46039	6.65992e-05	0.000299462	NO
Tfb4	0.727474	8.33848e-05	0.000363242	NO
CG17109	-0.62044	6.23959e-05	0.000283886	NO
Atac2	0.755753	8.10192e-05	0.000354142	NO
veg	0.630844	6.70152e-05	0.000300804	NO
Irp-1B	0.719248	6.29416e-05	0.000285861	NO
Muc55B	1.81123	7.00392e-05	0.00031237	YES
CG5381	0.719591	6.42262e-05	0.000290493	NO
CG17186	0.823422	9.15945e-05	0.000393867	NO
CG17475	-1.92318	6.46737e-05	0.000292173	YES
CG42262	2.12031	9.05971e-05	0.000390014	YES
CG33993	-1.62838	0.000105118	0.000439665	YES
mex1	0.849405	6.49283e-05	0.000293151	NO
CG6126	0.781531	6.76398e-05	0.000303077	NO
cenG1A	1.07689	6.60618e-05	0.000297394	YES
Ravus	0.797867	8.35647e-05	0.000363613	NO
CG15096	-1.77174	6.60009e-05	0.000297295	YES
CG2003	1.6729	7.30618e-05	0.000324043	YES
Gl	0.476656	6.67043e-05	0.000299759	NO
l(2)06225	-0.740372	6.64437e-05	0.000298938	NO
CG9132	0.431844	6.86609e-05	0.000307335	NO
CG4935	1.0546	0.000107428	0.000446939	YES
CG15896	0.685134	8.18364e-05	0.000357511	NO
CG11779	-0.481103	7.11968e-05	0.000316613	NO
CG4390	-0.681967	6.87067e-05	0.000307335	NO
CG1529	0.69393	7.35549e-05	0.000325592	NO
btz	0.593858	7.0879e-05	0.000315383	NO
CG2818	0.74226	7.19553e-05	0.000319801	NO
ATPsyn-Cf6	-0.651325	6.87102e-05	0.000307335	NO
CG9240	-0.660612	7.87884e-05	0.000345966	NO
CG31800	-0.702967	8.2736e-05	0.000360825	NO
CG15618	0.931786	8.47724e-05	0.000368451	NO
l(2)35Bd	0.824951	8.81038e-05	0.000380989	NO
CG13896	1.06644	9.60383e-05	0.000410219	YES
CG7580	-0.729722	6.94134e-05	0.000309939	NO
Ugt86Di	3.91938	0.000103389	0.000434475	YES
mRpS9	-0.470919	7.2138e-05	0.000320428	NO
CG7429	-1.06021	0.000103414	0.000434475	YES
CG33510	3.47418	9.81042e-05	0.000416265	YES
CG8142	-0.806097	0.000105197	0.000439665	NO
CG11162	-2.05014	7.95602e-05	0.00034892	YES
CG3194	0.880053	7.53008e-05	0.000332171	NO
CG9034	-0.894638	7.87179e-05	0.000345854	NO
CG2082	-1.03895	0.000108068	0.000449112	YES
hyx	0.535861	7.69621e-05	0.000338916	NO
l(1)G0156	-0.714677	7.2392e-05	0.00032137	NO
Clbn	0.90293	7.30783e-05	0.000324043	NO
SPoCk	-0.652477	7.47606e-05	0.000330168	NO
Jon65Aiii	-1.42579	7.95973e-05	0.00034892	YES
CG12170	-0.834799	8.23581e-05	0.000359381	NO
CG31098	-0.743053	7.39784e-05	0.000327277	NO
CG4619	-0.576807	7.95339e-05	0.00034892	NO
CG14299	-0.573945	7.5271e-05	0.000332171	NO
emc	-0.722954	7.4064e-05	0.000327468	NO
cni	-0.538518	7.65145e-05	0.000337138	NO
312	0.789278	9.3526e-05	0.000400379	NO
CG1970	-0.39425	7.4684e-05	0.000330019	NO
bur	0.470166	7.64715e-05	0.000337138	NO
CG18094	1.06106	0.000103139	0.000433793	YES
Jon65Aiv	-2.02938	8.41234e-05	0.000365837	YES
snoRNA:CG43051-a	-1.45173	0.000114503	0.000469755	YES
CG33301	1.46461	7.77014e-05	0.00034178	YES
kdn	-0.769242	7.81012e-05	0.000343341	NO
CG9996	0.896863	0.000101452	0.000428103	NO
CR43417	1.77428	0.000134998	0.0005347	YES
CG31547	-0.818282	7.72039e-05	0.000339785	NO
CG18476	0.919043	9.77603e-05	0.000415725	NO
CG33099	0.626158	8.20138e-05	0.000358082	NO
Mur29B	1.55854	8.07878e-05	0.000353332	YES
comm3	-1.11869	8.60774e-05	0.000373488	YES
CG4607	1.8835	7.98468e-05	0.000349415	YES
CG11534	0.698764	8.56651e-05	0.00037191	NO
Chmp1	0.947524	7.96575e-05	0.000348985	NO
CG11134	-0.584902	8.34536e-05	0.000363335	NO
CG10576	-0.395546	7.97435e-05	0.000349162	NO
Cyp313b1	-0.871072	0.000122023	0.000494089	NO
CG6232	-0.730444	0.000110377	0.000456243	NO
mus81	1.11773	0.000122111	0.000494089	YES
Der-1	-0.484369	8.66388e-05	0.000375288	NO
Appl	-0.949295	0.00012302	0.000496213	NO
Kdm2	0.846088	8.6144e-05	0.000373566	NO
HP4	-0.635154	0.000110206	0.00045578	NO
Nelf-A	0.891645	8.94131e-05	0.000385783	NO
CG33051	-0.727191	0.000112116	0.000461935	NO
Nf-YA	0.807311	0.000100802	0.000425594	NO
CG7181	-0.723851	8.30362e-05	0.000361929	NO
CG9418	0.826159	0.000105222	0.000439665	NO
sinu	-0.679343	0.000102346	0.000431403	NO
CG8043	-0.617265	0.000105718	0.000441257	NO
CG16787	0.772051	0.000102416	0.000431434	NO
CG6006	0.690235	9.70383e-05	0.00041403	NO
fwd	0.953971	8.65754e-05	0.000375225	NO
sip1	0.53563	0.000108287	0.000449646	NO
CG8475	-0.658773	8.867e-05	0.000382878	NO
CR43423	1.68408	0.000145906	0.000569678	YES
Prp31	0.725241	9.28088e-05	0.000397974	NO
Dp	-0.553418	8.95469e-05	0.000386143	NO
Nc73EF	0.399607	8.86902e-05	0.000382878	NO
Ubi-p63E	1.12372	9.22365e-05	0.000396184	YES
CG42727	0.732954	0.000116876	0.000477726	NO
NijA	1.48368	0.000108913	0.000450916	YES
Hydr2	0.77546	8.76435e-05	0.000379212	NO
CG8888	-0.617276	9.20259e-05	0.0003955	NO
CG42554	-0.888189	0.000127073	0.00050952	NO
CG42726	0.731544	0.000117726	0.000480413	NO
vap	0.688127	9.27836e-05	0.000397974	NO
CG3902	-0.984131	8.86055e-05	0.000382878	NO
CG14273	1.28558	0.000131455	0.000523096	YES
CG12520	3.53842	0.00015421	0.000596039	YES
CG3313	0.778356	0.000113293	0.000465788	NO
CG32039	-0.760052	9.80901e-05	0.000416265	NO
RpL5	-0.689206	9.78341e-05	0.000415809	NO
Sec61beta	-0.622832	8.96585e-05	0.000386407	NO
LKR	-1.14022	0.000112627	0.000463545	YES
Aats-his	0.516159	9.07442e-05	0.000390429	NO
Csp	0.387523	8.99967e-05	0.000387647	NO
dos	0.916943	0.000100246	0.000423715	NO
Scm	0.775872	9.76279e-05	0.000415725	NO
snoRNA:660	-1.09706	0.000141138	0.00055473	YES
CG31267	-1.32361	9.35018e-05	0.000400379	YES
Mf	-0.5842	9.26015e-05	0.000397529	NO
CG3632	0.591875	9.40521e-05	0.000402407	NO
CG11306	-0.478614	9.56835e-05	0.000408931	NO
l(3)04053	0.622621	0.000103818	0.000435219	NO
CG11710	0.783131	0.000101935	0.000429909	NO
CG31004	1.47762	9.92122e-05	0.000420038	YES
Aats-val	-0.490801	9.49413e-05	0.000405985	NO
Spf45	0.489855	9.83805e-05	0.000417207	NO
Ipk2	2.08918	9.79545e-05	0.00041609	YES
CG13163	0.642498	0.000113483	0.000466319	NO
CG9945	0.677566	0.000104736	0.000438348	NO
CG7338	-0.624725	9.9052e-05	0.000419591	NO
vnd	-0.947298	9.77371e-05	0.000415725	NO
EfTuM	-0.507903	9.71103e-05	0.000414107	NO
CG2540	0.544931	0.000109367	0.000452555	NO
CG3309	0.794332	0.000138528	0.000546145	NO
vib	0.654699	9.67943e-05	0.000413218	NO
Got1	-0.633049	9.73985e-05	0.000415106	NO
CG12171	0.990949	9.77483e-05	0.000415725	NO
CG3107	-0.573371	9.8799e-05	0.000418751	NO
CG4511	0.582209	0.000103547	0.000434557	NO
CG5902	-0.487183	0.000102466	0.000431434	NO
escl	0.766108	0.000130882	0.000521358	NO
CG18607	2.04037	0.000166887	0.000637974	YES
slmo	0.534736	9.94913e-05	0.000420756	NO
CG11448	0.670507	0.00010046	0.000424387	NO
Pp2C1	0.884894	0.00010372	0.000435045	NO
thoc6	0.798199	0.000123816	0.000498902	NO
mus304	0.809373	0.000127646	0.00051085	NO
CG1671	-0.772192	0.00011055	0.000456465	NO
Pis	-0.654981	9.93543e-05	0.000420408	NO
eIF-5A	-0.721073	0.000103024	0.000433549	NO
CG17996	-0.736275	0.000122659	0.000495018	NO
Gasp	-0.684827	0.000122171	0.000494089	NO
Tsp3A	0.971547	0.000124233	0.000500059	NO
wgn	-0.714481	0.000108476	0.000449836	NO
CG42374	-0.461842	0.000113273	0.000465788	NO
CG6357	2.45852	0.000103507	0.000434557	YES
ana1	-1.34356	0.000148405	0.000577111	YES
CG9267	-0.77574	0.000122556	0.000494861	NO
frtz	0.837439	0.000119409	0.000485217	NO
CG9394	-1.50162	0.000104004	0.00043576	YES
Edc3	-0.69388	0.000112274	0.000462341	NO
CG5514	0.622905	0.000111329	0.000459189	NO
CG1703	0.643689	0.000104478	0.000437511	NO
CG5188	0.62309	0.0001271	0.00050952	NO
CG8417	-0.656989	0.000106246	0.00044298	NO
Myo31DF	0.726264	0.000106963	0.000445729	NO
CG13807	-0.798958	0.000147274	0.000574438	NO
Trap1	-0.565022	0.000107616	0.000447476	NO
l(1)G0289	-0.897844	0.000105608	0.000441039	NO
CG11226	2.22882	0.000192604	0.000717361	YES
wdp	0.548973	0.000107112	0.000445865	NO
CR43334	1.51947	0.000154011	0.000595572	YES
Tim9b	-0.492975	0.000135957	0.00053739	NO
RnrL	1.37249	0.000138754	0.000546758	YES
insc	1.31395	0.0001149	0.000470632	YES
mod(r)	-0.528676	0.000117614	0.000480211	NO
CG2254	-0.473296	0.000106212	0.00044298	NO
CG5110	-0.877403	0.000128611	0.000513642	NO
RpL29	-1.04144	0.000108422	0.000449836	YES
CG7789	-0.685295	0.00012176	0.000493466	NO
SmD2	-0.611715	0.000116908	0.000477726	NO
CG5039	-0.915144	0.000171948	0.000653743	NO
ERp60	-0.843663	0.000108852	0.000450909	NO
Takl2	0.837353	0.00011158	0.000459974	NO
sec23	-0.441981	0.000107071	0.000445865	NO
Pcmt	-0.778498	0.000119749	0.000486342	NO
Arp87C	0.507335	0.000108313	0.000449646	NO
CG13950	-1.09478	0.000155735	0.000601632	YES
CG31343	-1.74102	0.000116099	0.000475289	YES
CHOp24	-0.621829	0.000111136	0.000458638	NO
CG14480	-0.447575	0.000122301	0.000494353	NO
Csat	-0.803299	0.000118167	0.000481702	NO
mRpL51	-0.685413	0.000131736	0.00052367	NO
CG11490	-0.793475	0.000121043	0.000491079	NO
asparagine-synthetase	1.52745	0.000127951	0.000511737	YES
asrij	-0.604514	0.000121183	0.000491387	NO
PRL-1	0.528538	0.000110483	0.000456435	NO
CG10431	0.852443	0.000140985	0.000554411	NO
CG9306	-0.71253	0.000114593	0.000469873	NO
CG42671	0.933103	0.000113621	0.000466636	NO
NP15.6	-0.589963	0.000114881	0.000470632	NO
CG13255	-1.18195	0.00011805	0.000481479	YES
CG15514	0.580596	0.000125696	0.000504624	NO
CG31320	0.824049	0.000167259	0.000639079	NO
mRpS5	0.432393	0.000118998	0.000483802	NO
CG8791	-1.12254	0.000118583	0.000482626	YES
CG12162	-0.513605	0.000125597	0.000504488	NO
Ucp4A	-0.375071	0.000118339	0.000482144	NO
His3.3B	-0.482924	0.000114239	0.000468921	NO
Kdm4B	-1.17343	0.000135369	0.000535617	YES
corn	0.682994	0.000118781	0.000483178	NO
tgo	-0.461852	0.000131074	0.000521851	NO
CG11768	0.44522	0.000120196	0.000487898	NO
CG1317	-0.525122	0.000116943	0.000477726	NO
CG5703	-0.584515	0.000118494	0.000482521	NO
RpS14a	-0.900617	0.000116362	0.000476112	NO
mus309	-1.042	0.000148458	0.000577111	YES
CG10333	0.470716	0.000128749	0.000513657	NO
Trf	0.704732	0.000158766	0.000611498	NO
RpL7A	-0.760643	0.00012509	0.000502718	NO
CG5646	0.642985	0.00012749	0.000510491	NO
Pepck	1.66222	0.000122394	0.000494469	YES
Syx6	0.645992	0.000123279	0.000496998	NO
CG11927	0.639077	0.000148672	0.000577293	NO
CG7637	-0.933729	0.000157788	0.000608645	NO
zetaTry	-1.33071	0.000122151	0.000494089	YES
CG1024	0.813295	0.000153936	0.000595572	NO
CG15892	-0.558124	0.000137241	0.000541907	NO
CG9067	-0.810931	0.000176497	0.000667075	NO
Mal-A8	-1.26291	0.000130582	0.000520431	YES
RpL9	-0.738413	0.000128001	0.000511737	NO
CG12079	-0.54465	0.000123965	0.00049924	NO
CG6592	4.28833	0.000204592	0.000757844	YES
CG11802	0.570576	0.000147585	0.000575065	NO
stl	-1.77247	0.000137462	0.000542503	YES
CG14646	-0.485396	0.000134022	0.000531554	NO
Rap2l	0.721487	0.000129538	0.000516538	NO
CG1354	-0.483788	0.00012472	0.000501754	NO
CG34163	-0.813023	0.000174667	0.000662441	NO
mRpL53	-0.634964	0.000131595	0.000523382	NO
CG7053	-0.524912	0.000132937	0.000528174	NO
alpha-Spec	0.855618	0.000128214	0.000512323	NO
moi	-0.553776	0.000141671	0.000556345	NO
Rac1	-0.571862	0.000127249	0.000509791	NO
ATPsyn-d	-0.674471	0.000125034	0.000502718	NO
rgn	0.879384	0.000127115	0.00050952	NO
tatl	-0.553447	0.000142713	0.000559488	NO
CG33155	-0.613985	0.000136331	0.00053859	NO
CG8833	0.657618	0.000159116	0.000612536	NO
CG14962	0.811607	0.000178662	0.000674261	NO
CG1965	0.516858	0.000135273	0.000535514	NO
CG4495	-0.468924	0.000134065	0.000531554	NO
RpS20	-0.849075	0.000133114	0.000528602	NO
CG34439	-0.653259	0.00013762	0.000542847	NO
Oscp	-0.659268	0.000128686	0.000513657	NO
Cdk5	0.536303	0.000139007	0.000547476	NO
dro3	4.70773	0.00021427	0.000786987	YES
RpL28	-1.03038	0.000135836	0.000537188	YES
CG5130	0.828329	0.000140774	0.000553866	NO
CG13868	1.65451	0.000134828	0.000534302	YES
DopEcR	-1.5994	0.000207327	0.000766252	YES
Pgd	-0.581169	0.000133377	0.000529374	NO
CG7028	0.591983	0.000144803	0.000566355	NO
defl	0.92137	0.000150445	0.000582956	NO
CG31999	-0.475523	0.000148884	0.000577782	NO
CG5776	0.689958	0.000170706	0.000650308	NO
Bap60	0.459695	0.000141694	0.000556345	NO
SelG	-0.604634	0.000143533	0.000562127	NO
CG8818	-0.403043	0.000143464	0.000562127	NO
Lsd-2	-0.91369	0.000139654	0.00054974	NO
CG5787	0.546023	0.000144677	0.00056632	NO
Nup98	0.979715	0.000142615	0.000559387	NO
drk	0.501131	0.000141966	0.000557127	NO
COQ7	-0.635614	0.000148486	0.000577111	NO
CG8359	-0.760795	0.000233747	0.000849186	NO
MrgBP	-0.538525	0.000164004	0.000628205	NO
Atac3	0.630012	0.000175404	0.000663598	NO
yki	0.462088	0.000145786	0.000569501	NO
CG12374	-1.58636	0.000166772	0.000637852	YES
Mal-A4	-1.4654	0.000145254	0.000567711	YES
mRpL27	-0.59983	0.000176817	0.000667629	NO
[truncated: 5,683 more rows]
