# Supplementary material for: Genetic, molecular and physiological basis of variation in Drosophila gut immunocompetence
Source: Nat Commun. 2015 Jul 27;6:7829. doi: 10.1038/ncomms8829 (PMC4525169; doi:10.1038/ncomms8829)
Supplement: Supplementary Data 2 — Analysis of genes differentially expressed in resistant versus susceptible lines. [file ncomms8829-s3.xlsx]

## Sheet: Sheet1
Supplementary Data 2: Analysis of genes differentially expressed in resistant versus susceptible lines.
Genes differentially expressed between resistant and susceptible lines in challenged condition (fold change > 2 and adjusted p value < 0.2)								Genes differentially expressed between resistant and susceptible lines in unchallenged condition (fold change > 2 and adjusted p value < 0.2)
Gene ID	log2 Fold Change	p-Value	FDR adjusted p-value	Differentially expressed at p<0.2 and log2FC>1?				Gene ID	log2 Fold Change	p-Value	FDR adjusted p-value	Differentially expressed at p<0.2 and log2FC>1?
GstE1	2.70874	9.81399e-07	0.00376857	YES				CG10097	-1.03436	1.15089e-05	0.053646	YES
CG42495	-3.14358	7.93372e-07	0.00376857	YES				CG10096	-1.01518	1.39703e-05	0.053646	YES
Pino	-1.06891	1.89941e-05	0.0370954	YES				CG5770	4.86845	3.35223e-05	0.085817	YES
CG11660	1.59211	1.93205e-05	0.0370954	YES				CG15263	-3.66228	0.000103523	0.159011	YES
CG33158	1.48813	4.7046e-05	0.0670976	YES				lectin-37Da	3.44607	0.00010059	0.159011	YES
Ssrp	1.32233	5.58052e-05	0.0670976	YES				CG3823	-0.838997	0.000165523	0.21187	NO
CG3008	1.30863	6.71036e-05	0.0670976	YES				Cyp4aa1	-0.873514	0.000232839	0.238986	NO
CG33301	2.06296	8.08018e-05	0.0670976	YES				CG9265	-0.837436	0.000422235	0.279081	NO
CG33173	-1.29373	8.73666e-05	0.0670976	YES				CG42351	-0.698645	0.000371459	0.279081	NO
CG18596	1.48757	9.81895e-05	0.0685541	YES				Lip3	3.34972	0.000248944	0.238986	NO
CG18327	-2.11769	7.69317e-05	0.0670976	YES				Ank2	-0.809461	0.000428916	0.279081	NO
CG8398	1.52987	0.000116658	0.0746612	YES				Cyp4g1	-4.58175	0.000436063	0.279081	NO
CG9436	-0.589297	0.000149198	0.0759896	NO				vanin-like	-1.93237	0.00105909	0.469588	NO
CG42553	0.990029	0.000149961	0.0759896	NO				Ndg	-0.862098	0.000623734	0.342163	NO
CG5059	1.10863	0.000158312	0.0759896	YES				Cyp6a9	2.86714	0.00114755	0.469588	NO
CG18622	-0.589184	0.000157794	0.0759896	NO				MtnE	2.16736	0.00129407	0.494747	NO
rev7	1.90922	0.000187905	0.0848887	YES				CG1246	0.515869	0.0015797	0.527484	NO
CG10097	-0.788107	0.000218237	0.092136	NO				Tsp74F	-0.913688	0.00141724	0.494747	NO
CG10096	-0.783339	0.000227941	0.092136	NO				CG3290	1.49849	0.00116174	0.469588	NO
CG5770	3.46399	0.000257798	0.0989944	YES				CG18748	1.13319	0.0021658	0.665335	NO
CG5205	1.18265	0.000400838	0.129152	YES				Cyp6a19	3.25703	0.000591149	0.342163	NO
CG9945	0.8058	0.000409386	0.129152	NO				CG34324	-0.628264	0.00238221	0.677606	NO
CG31974	1.0941	0.000416019	0.129152	YES				CG1532	-0.581498	0.00274586	0.741315	NO
Fur1	0.996617	0.000417219	0.129152	NO				Yp3	-1.34327	0.00289576	0.741315	NO
Cyp4aa1	-0.845767	0.000420417	0.129152	NO				CG5773	2.45721	0.0020076	0.642433	NO
Papss	-0.460129	0.000457492	0.130131	NO				CG42495	-1.51959	0.00111402	0.469588	NO
mRpL55	-0.816788	0.000437385	0.129197	NO				CG32751	-3.14234	0.00140079	0.494747	NO
CG10477	1.15996	0.000532848	0.13742	YES				CG6225	-0.56136	0.00233345	0.677606	NO
CG3823	-0.748586	0.000564653	0.13742	NO				Spn4	0.526788	0.00331022	0.794772	NO
mahj	0.804619	0.000618418	0.13742	NO				jdp	-1.13067	0.00102022	0.469588	NO
CG31104	1.43717	0.000631128	0.13742	YES				gukh	1.13555	0.00331915	0.794772	NO
l(2)k09913	-0.638586	0.000653548	0.13742	NO				CG17224	0.826769	0.00402531	0.880046	NO
CG7912	-1.6193	0.000659771	0.13742	YES				CG4666	-0.850505	0.00381083	0.860799	NO
CG13012	-1.77287	0.000650509	0.13742	YES				CG7461	-0.606811	0.00481277	0.896884	NO
CG33057	1.38534	0.00066205	0.13742	YES				yellow-b	-0.872476	0.0045926	0.896884	NO
CG31694	1.15364	0.000741502	0.146019	YES				CG33301	1.25418	0.00532151	0.896884	NO
IM18	-2.16093	0.000626462	0.13742	YES				GstE1	1.0983	0.00548874	0.896884	NO
CG10332	-2.15253	0.000635569	0.13742	YES				CG10725	-2.62523	0.00507749	0.896884	NO
CG14946	-0.847589	0.000706397	0.142767	NO				GlcAT-P	-0.630031	0.00525449	0.896884	NO
RnrL	1.42181	0.000810815	0.155676	YES				GV1	-0.605447	0.00501304	0.896884	NO
CG31793	1.21117	0.000840198	0.157383	YES				CG1943	0.72986	0.00565807	0.905291	NO
CD98hc	-0.50064	0.000881368	0.160172	NO				CG7781	-1.63278	0.0043168	0.896028	NO
CG17493	0.635831	0.000896794	0.160172	NO				frj	-0.372615	0.0059605	0.914436	NO
CHKov1	1.37497	0.000922383	0.160998	YES				CG6426	-0.632051	0.00544089	0.896884	NO
CR42862	0.852928	0.00102502	0.166506	NO				CG31469	1.78961	0.00284444	0.741315	NO
Sk1	-0.846607	0.0010389	0.166506	NO				CG31472	0.598823	0.00625553	0.922267	NO
sle	0.847815	0.00100221	0.166506	NO				CG33173	-0.757672	0.00647575	0.922267	NO
GstS1	1.0449	0.00108267	0.169692	YES				Cyp4d14	-1.21039	0.00666117	0.922267	NO
Art4	0.847534	0.00104066	0.166506	NO				CG17493	0.464285	0.00672487	0.922267	NO
CG31288	0.983192	0.00117412	0.176809	NO				CG31755	-1.17807	0.00341503	0.794772	NO
mal	1.02138	0.00116972	0.176809	YES				CG5326	-1.59086	0.00591966	0.914436	NO
Clbn	0.930141	0.00120146	0.17716	NO				CG34010	1.62397	0.00412522	0.880046	NO
CG12499	0.589047	0.00122259	0.17716	NO				Appl	-0.753393	0.00607243	0.914436	NO
CG18171	1.55293	0.00128323	0.177684	YES				CG2145	-1.10254	0.00742732	0.999092	NO
mkg-p	1.11837	0.00130976	0.177684	YES				MtnD	2.01015	0.00901686	0.999092	NO
CG5800	1.05714	0.00131627	0.177684	YES				CG7881	-0.812868	0.00875157	0.999092	NO
JhI-1	0.646147	0.00131875	0.177684	NO				CG17999	-1.02967	0.00948544	0.999092	NO
tankyrase	0.701689	0.00135903	0.179954	NO				hppy	0.343295	0.00964065	0.999092	NO
CG34324	-0.668156	0.00151951	0.191446	NO				CG3625	-0.507301	0.00981854	0.999092	NO
Pk17E	0.491387	0.00152882	0.191446	NO				Pkg21D	-0.457357	0.0104465	0.999092	NO
bocksbeutel	0.849705	0.00152002	0.191446	NO				Rfabg	-1.70897	0.011135	0.999092	NO
CG4991	-1.37018	0.00155203	0.191446	YES				CG17549	-0.59303	0.0114067	0.999092	NO
Ndg	-0.829134	0.00157046	0.191446	NO				CG5210	-0.671078	0.0114384	0.999092	NO
CG8315	-0.735163	0.00167125	0.199401	NO				Aldh-III	-0.361446	0.0114487	0.999092	NO
CG32113	0.588766	0.00168764	0.199401	NO				svp	-0.886782	0.00666385	0.922267	NO
Pcaf	0.794011	0.00173013	0.201324	NO				CG32054	0.891555	0.0116099	0.999092	NO
Ndfip	0.564494	0.00175947	0.201683	NO				CG4730	-1.33102	0.00514941	0.896884	NO
CG10725	-3.47305	0.00182333	0.205929	NO				CG5590	-0.496965	0.012408	0.999092	NO
Cyp6a9	3.06265	0.00186509	0.207592	NO				CG4338	0.527582	0.0117795	0.999092	NO
CG7083	0.494043	0.00193377	0.212101	NO				CG1887	-1.6685	0.0118323	0.999092	NO
Cyt-c-p	-0.56217	0.00197583	0.212101	NO				NLaz	-1.74816	0.0140071	0.999092	NO
mus210	0.809588	0.00202698	0.212101	NO				CG10660	0.331424	0.014565	0.999092	NO
CG4554	0.76433	0.00204818	0.212101	NO				byn	-0.653688	0.014229	0.999092	NO
CG5377	-0.542573	0.00210047	0.212101	NO				Ice	0.621047	0.0151982	0.999092	NO
CG12171	1.00248	0.00208216	0.212101	NO				CG4627	-0.644767	0.0124666	0.999092	NO
CG33217	0.624544	0.00218143	0.214787	NO				CG33511	1.97264	0.00509455	0.896884	NO
path	0.635729	0.00212653	0.212101	NO				Obp56d	-2.54662	0.0147472	0.999092	NO
MtnA	-1.51938	0.00238161	0.22851	NO				qsm	-0.503375	0.0153198	0.999092	NO
CG3448	0.74656	0.00241006	0.22851	NO				CG6726	-0.635751	0.0162711	0.999092	NO
Lip3	3.25841	0.00211057	0.212101	NO				CG1275	-0.365661	0.0163451	0.999092	NO
Lerp	0.711542	0.00246296	0.230677	NO				CG34109	-1.66989	0.0157504	0.999092	NO
CG4975	0.685704	0.00235311	0.22851	NO				t	0.426893	0.016478	0.999092	NO
CG4598	-0.823814	0.00258194	0.236697	NO				Aats-thr	0.259178	0.0170014	0.999092	NO
CG5001	-0.551097	0.00258887	0.236697	NO				CG10062	0.792784	0.0175969	0.999092	NO
eas	-0.516658	0.00262774	0.237424	NO				bif	0.355719	0.0177144	0.999092	NO
CG1532	-0.590768	0.00266375	0.237879	NO				ea	-0.520541	0.0163109	0.999092	NO
CG9399	-0.480047	0.0028279	0.249635	NO				CG2772	-2.84499	0.0178048	0.999092	NO
CG10641	-0.677009	0.00295036	0.257486	NO				Tm2	-0.405078	0.0183896	0.999092	NO
CG3625	-0.616226	0.0030037	0.259196	NO				CG8315	-0.487781	0.0190501	0.999092	NO
Krn	0.680127	0.00304258	0.259345	NO				CG7023	0.410854	0.0188847	0.999092	NO
Ect3	-1.96373	0.00315991	0.259345	NO				Ahcy89E	-0.672925	0.0193228	0.999092	NO
CG1347	0.740416	0.00308069	0.259345	NO				CG5316	0.388101	0.0197491	0.999092	NO
Orct2	-0.71924	0.0032873	0.259345	NO				GstD10	0.946122	0.0193482	0.999092	NO
CG8060	0.637569	0.00329058	0.259345	NO				otp	-0.594115	0.016564	0.999092	NO
Pebp1	-1.22588	0.00321118	0.259345	NO				Idgf4	-0.519249	0.0199989	0.999092	NO
CG1213	-0.90031	0.00328563	0.259345	NO				CG3841	0.758782	0.0200956	0.999092	NO
GstD10	1.07872	0.00334375	0.259345	NO				Tm1	-0.264831	0.0201543	0.999092	NO
CG5590	-0.611889	0.00330367	0.259345	NO				CG6136	0.570428	0.0180359	0.999092	NO
CG43154	0.94615	0.00336802	0.259345	NO				comm	-0.528793	0.017352	0.999092	NO
Psa	0.926567	0.00337689	0.259345	NO				CG31674	1.08093	0.0203947	0.999092	NO
CG6726	-0.80787	0.00351098	0.265855	NO				CG18327	-1.10352	0.0183846	0.999092	NO
alpha-Man-I	-1.12171	0.00364266	0.268996	NO				CG11891	1.89652	0.0204776	0.999092	NO
elm	-0.32101	0.00353088	0.265855	NO				CG9360	-1.7117	0.0205497	0.999092	NO
Cyp6g2	-3.24236	0.00360032	0.268451	NO				CG30411	-0.393869	0.0207036	0.999092	NO
CG10778	-0.419939	0.00370384	0.270909	NO				ORMDL	-0.441503	0.0208259	0.999092	NO
CG14995	-0.756038	0.00386065	0.272804	NO				CG11889	1.90145	0.0209099	0.999092	NO
CG10688	-0.539851	0.00384923	0.272804	NO				Max	-0.36675	0.0217081	0.999092	NO
Atf6	0.620357	0.00387182	0.272804	NO				CG7365	-0.614939	0.0219935	0.999092	NO
Dgp-1	1.58066	0.0038366	0.272804	NO				CG42492	-1.42051	0.0185619	0.999092	NO
CG14207	-0.500452	0.00391453	0.273305	NO				CG8451	-0.714435	0.0222173	0.999092	NO
CG11710	0.692578	0.00411126	0.281486	NO				eas	-0.355581	0.0224342	0.999092	NO
CG8475	0.60167	0.00410065	0.281486	NO				P5cr	-0.460918	0.0226505	0.999092	NO
CG10189	0.800739	0.00417831	0.281486	NO				nemy	-0.712542	0.0215917	0.999092	NO
CG18213	1.23254	0.00432663	0.287858	NO				Cyp4p1	1.15298	0.0230648	0.999092	NO
CG5346	-0.673517	0.00416853	0.281486	NO				Su(P)	-0.297215	0.0231717	0.999092	NO
Gr94a	1.44336	0.00450207	0.295521	NO				SP1029	-1.06955	0.021639	0.999092	NO
CG8451	-0.919801	0.00434786	0.287858	NO				ranshi	-0.648992	0.0202506	0.999092	NO
CG6928	1.02035	0.00463648	0.301012	NO				CG14219	-1.18741	0.022804	0.999092	NO
CG42262	-1.51647	0.0048206	0.305969	NO				CG7442	-1.27591	0.0237285	0.999092	NO
Sap-r	0.439921	0.00466412	0.301012	NO				Pp1alpha-96A	-0.293757	0.0238285	0.999092	NO
CG33099	-0.537459	0.0047327	0.302893	NO				CG9272	-0.98536	0.0216456	0.999092	NO
Cyp6d2	1.37297	0.00493073	0.308617	NO				CG10912	0.767138	0.0241699	0.999092	NO
CG33964	-2.25103	0.00505517	0.309535	NO				CG17108	-0.954761	0.0242118	0.999092	NO
CG15745	-0.750038	0.00498288	0.308617	NO				Cyp49a1	-0.380754	0.0245008	0.999092	NO
CG13175	-2.25045	0.00507831	0.309535	NO				Pvf1	0.929922	0.024884	0.999092	NO
CG32483	-1.24196	0.00497852	0.308617	NO				CG14868	1.15551	0.0153436	0.999092	NO
CG10345	-0.790451	0.00538397	0.315211	NO				GluRIIA	-0.487878	0.0235863	0.999092	NO
zetaTry	-1.22089	0.00516286	0.312211	NO				CG42254	-0.61012	0.0216376	0.999092	NO
Aats-phe	-0.332472	0.00531855	0.31468	NO				PH4alphaEFB	-0.5338	0.0256996	0.999092	NO
CG31549	0.776354	0.00532662	0.31468	NO				CG31997	-0.450518	0.0258874	0.999092	NO
cv-2	0.788655	0.00531102	0.31468	NO				CG32564	-1.9983	0.019695	0.999092	NO
TepIV	0.560954	0.00541769	0.315211	NO				PebIII	-0.614431	0.0262432	0.999092	NO
CG34056	1.09011	0.00594376	0.323875	NO				tal-3A	-0.694537	0.0218863	0.999092	NO
Idgf3	-0.728341	0.00550817	0.316453	NO				tal-2A	-0.694537	0.0218863	0.999092	NO
CG12963	-0.487415	0.00552145	0.316453	NO				tal-1A	-0.694537	0.0218863	0.999092	NO
barr	0.518242	0.00610476	0.323875	NO				tal-AA	-0.694537	0.0218863	0.999092	NO
PebIII	-0.803766	0.00572119	0.323875	NO				Cyp4d2	-0.829146	0.0266158	0.999092	NO
RpA-70	1.01319	0.00573948	0.323875	NO				CG9427	-0.818281	0.0255876	0.999092	NO
CR43334	-1.15482	0.0062421	0.326118	NO				CG10254	-0.362348	0.0268576	0.999092	NO
CG2982	0.674853	0.00608641	0.323875	NO				Cpr51A	-0.438258	0.0269602	0.999092	NO
CG9743	-0.736753	0.005897	0.323875	NO				obst-E	-0.729416	0.0265879	0.999092	NO
Cyp6a19	2.36069	0.0060545	0.323875	NO				rho-4	0.344031	0.0276671	0.999092	NO
Smg5	0.515797	0.00584228	0.323875	NO				CG6981	0.731708	0.0278863	0.999092	NO
Ubc-E2H	0.574201	0.00591866	0.323875	NO				CG8664	-2.34933	0.024538	0.999092	NO
CG13189	-0.825034	0.006157	0.323875	NO				CG10237	-0.661907	0.0284296	0.999092	NO
CG5849	-0.556613	0.00604429	0.323875	NO				SH3PX1	0.355523	0.0287494	0.999092	NO
ntc	1.92045	0.00653066	0.332155	NO				Tsp96F	-0.487984	0.0280676	0.999092	NO
CG14879	-0.553003	0.00612819	0.323875	NO				CG2120	-0.437539	0.0294564	0.999092	NO
CG4068	-0.780552	0.00649455	0.332155	NO				yellow-f2	-0.829755	0.0264025	0.999092	NO
CG11089	0.69109	0.00642085	0.330954	NO				tw	-0.57259	0.0285516	0.999092	NO
t	0.59241	0.00688807	0.334228	NO				CG32483	-0.903373	0.0292403	0.999092	NO
CG3792	-0.769372	0.00635802	0.32993	NO				CG9336	-0.767644	0.0296981	0.999092	NO
Parg	0.760191	0.00704489	0.338155	NO				CG10176	-0.413572	0.0296461	0.999092	NO
CG17108	-1.12613	0.00661181	0.33407	NO				Synd	0.239607	0.0297192	0.999092	NO
CG7881	-1.09311	0.00731596	0.339338	NO				lace	0.489588	0.0297706	0.999092	NO
Surf1	-1.11871	0.00715171	0.339338	NO				CG9084	0.433814	0.0300931	0.999092	NO
l(3)02640	-0.942422	0.00677659	0.334228	NO				CG31100	-0.857819	0.0298683	0.999092	NO
Gs2	-0.908749	0.00676729	0.334228	NO				ced-6	-0.509844	0.0307909	0.999092	NO
CG6769	0.557137	0.00687341	0.334228	NO				Ggamma30A	-0.469055	0.0313755	0.999092	NO
CG12883	-0.832462	0.00688062	0.334228	NO				CG17664	-0.478446	0.0308746	0.999092	NO
CG8552	0.590009	0.00678295	0.334228	NO				CG14661	-0.542302	0.0314783	0.999092	NO
CG7920	-0.585376	0.00691957	0.334228	NO				bnb	-0.859929	0.0320412	0.999092	NO
CG18607	-1.40188	0.00800192	0.339338	NO				CG32368	3.97656	0.0289984	0.999092	NO
tal-3A	-0.803839	0.00795146	0.339338	NO				Ubi-p63E	0.730009	0.0327212	0.999092	NO
tal-2A	-0.803839	0.00795146	0.339338	NO				CG1678	-3.01182	0.032404	0.999092	NO
tal-1A	-0.803839	0.00795146	0.339338	NO				Chd64	0.298572	0.0324743	0.999092	NO
tal-AA	-0.803839	0.00795146	0.339338	NO				Nha2	-0.519237	0.0325872	0.999092	NO
CG13506	-0.554795	0.00719116	0.339338	NO				CG9259	2.05262	0.0317146	0.999092	NO
CG7025	-1.7683	0.00798267	0.339338	NO				CG42708	-1.02881	0.0326977	0.999092	NO
l(2)tid	-0.428527	0.00739221	0.339338	NO				mRpL39	-0.50777	0.0336364	0.999092	NO
CG7365	-0.761343	0.00776839	0.339338	NO				CG17322	-0.742982	0.0330429	0.999092	NO
CG32373	-2.05999	0.00804994	0.339338	NO				Pka-C3	-0.403024	0.0342978	0.999092	NO
CG33511	-0.952887	0.00777138	0.339338	NO				CG5191	-0.532222	0.0344063	0.999092	NO
RecQ5	0.609205	0.00794614	0.339338	NO				RpS15Ab	-0.703899	0.0339016	0.999092	NO
RpI1	0.49349	0.00761057	0.339338	NO				CG31089	2.82062	0.0352539	0.999092	NO
Bruce	0.618971	0.00742531	0.339338	NO				tacc	0.361433	0.035074	0.999092	NO
CG5167	-0.486325	0.00742821	0.339338	NO				CG8299	1.95245	0.0349834	0.999092	NO
CG4730	-1.0922	0.00826252	0.339338	NO				CG5355	0.501831	0.0350085	0.999092	NO
l(1)G0255	-0.394443	0.0074998	0.339338	NO				CG5498	-0.396886	0.035832	0.999092	NO
Cas	0.620644	0.00756205	0.339338	NO				Ugt37a1	1.39887	0.0355754	0.999092	NO
Tango14	-0.402538	0.00781109	0.339338	NO				lectin-24A	-3.28281	0.0324149	0.999092	NO
Nxt1	0.88973	0.00825904	0.339338	NO				Cralbp	0.691733	0.0365155	0.999092	NO
comm	-0.638486	0.00858318	0.347403	NO				Cht2	-0.632653	0.0360432	0.999092	NO
CG5130	0.689712	0.00785151	0.339338	NO				dnd	-0.643328	0.0363374	0.999092	NO
slmo	-0.435999	0.00814547	0.339338	NO				rdgB	-0.545733	0.0368687	0.999092	NO
l(1)G0232	-0.846973	0.00814794	0.339338	NO				CG30345	0.6218	0.0366107	0.999092	NO
CG32751	-3.22257	0.00840884	0.34351	NO				bdg	-0.432393	0.0371061	0.999092	NO
GstD9	1.34027	0.00821065	0.339338	NO				CG42656	-1.11005	0.0376775	0.999092	NO
NLaz	-1.91602	0.00824784	0.339338	NO				MTF-1	0.359194	0.0369677	0.999092	NO
unk	0.751247	0.00888297	0.355319	NO				aret	-0.787011	0.0370249	0.999092	NO
CG8813	1.04361	0.00950709	0.36736	NO				beta3GalTII	3.93357	0.0234179	0.999092	NO
CG17141	-0.762885	0.0096375	0.367411	NO				Tango9	-0.320252	0.0372941	0.999092	NO
CG12576	0.542653	0.0085946	0.347403	NO				Cht5	-1.23192	0.0365819	0.999092	NO
Thiolase	-0.389227	0.00868194	0.349096	NO				CG8801	0.368447	0.0382872	0.999092	NO
CG8679	0.920397	0.0099451	0.368483	NO				CG13319	-0.516538	0.0394549	0.999092	NO
geminin	0.488863	0.00961388	0.367411	NO				CG32053	0.564864	0.0391568	0.999092	NO
DNApol-alpha180	1.03573	0.00980338	0.368483	NO				CG30089	-0.462865	0.0382642	0.999092	NO
upd2	-0.916283	0.00905502	0.35804	NO				CG42345	-0.399713	0.0395846	0.999092	NO
Sce	-0.419422	0.00931497	0.363142	NO				bond	-1.01817	0.0397297	0.999092	NO
Sap47	0.428507	0.00913748	0.35804	NO				Npc2b	-0.768656	0.0402218	0.999092	NO
mRpL39	-0.608042	0.00913729	0.35804	NO				tx	-0.641152	0.0365605	0.999092	NO
CG15220	0.947598	0.0098918	0.368483	NO				RIC-3	-0.45706	0.0413438	0.999092	NO
Bsg	0.436008	0.009013	0.35804	NO				CG10383	0.765689	0.0403314	0.999092	NO
brk	0.988765	0.0102253	0.368686	NO				CG7025	-0.98285	0.0399799	0.999092	NO
jdp	-0.716714	0.0104681	0.37173	NO				CG2061	0.355568	0.0413421	0.999092	NO
SmF	-0.737892	0.0102868	0.369171	NO				Efr	-0.451438	0.0402285	0.999092	NO
pex13	-0.391546	0.00951884	0.36736	NO				Rm62	0.233887	0.0415382	0.999092	NO
CG31259	-1.6697	0.0101717	0.368483	NO				lcs	-2.6377	0.04156	0.999092	NO
PGRP-LF	-0.612147	0.0100787	0.368483	NO				CG11309	-0.500984	0.0419012	0.999092	NO
CG12766	1.19325	0.00966368	0.367411	NO				plx	-0.494097	0.0436101	0.999092	NO
CR43423	-1.12358	0.0112192	0.376724	NO				CG30272	-1.64738	0.0442312	0.999092	NO
Yp3	-1.11784	0.00978212	0.368483	NO				Act42A	0.71025	0.0425079	0.999092	NO
Su(P)	-0.344254	0.010123	0.368483	NO				Cyp6g1	-2.14121	0.0438376	0.999092	NO
CG33199	-0.372674	0.0099969	0.368483	NO				CG4729	-0.403754	0.0429168	0.999092	NO
CG33230	0.682142	0.0101461	0.368483	NO				Yp2	-1.63044	0.0442764	0.999092	NO
qkr58E-3	0.432555	0.0106356	0.37173	NO				CG32521	-0.331981	0.0458316	0.999092	NO
dnd	-0.95604	0.0112467	0.376724	NO				CG15822	-0.660979	0.0462457	0.999092	NO
CG16903	-0.361781	0.010145	0.368483	NO				Fsh	-0.584477	0.0446615	0.999092	NO
Nhe2	1.16662	0.0105105	0.37173	NO				CG7778	-0.61625	0.0454107	0.999092	NO
CG34219	-0.63186	0.0116797	0.378532	NO				CG4802	-0.470666	0.0460255	0.999092	NO
YL-1	-0.442202	0.0112581	0.376724	NO				Ugt86Dd	-1.27647	0.045931	0.999092	NO
lds	0.729026	0.0118917	0.378532	NO				CG33510	2.53413	0.0436691	0.999092	NO
Adk3	-0.655679	0.0106159	0.37173	NO				decay	0.283353	0.0464596	0.999092	NO
CG1671	0.629603	0.0111978	0.376724	NO				CG7920	-0.409039	0.0465701	0.999092	NO
l(1)G0334	-0.278809	0.0104045	0.371659	NO				CG10195	-0.434722	0.0478129	0.999092	NO
CG10208	-0.70752	0.011722	0.378532	NO				DmsR-2	-0.653457	0.0474507	0.999092	NO
oys	0.468613	0.0106485	0.37173	NO				thetaTry	-0.820769	0.0480096	0.999092	NO
CG6272	0.663369	0.0120285	0.378532	NO				dream	0.305262	0.0487718	0.999092	NO
CG2254	-0.372819	0.010763	0.374027	NO				CG18343	0.714902	0.0486326	0.999092	NO
Edc3	0.558178	0.0116547	0.378532	NO				alpha-Man-I	-0.7293	0.049875	0.999092	NO
CG31300	1.08987	0.0109572	0.376724	NO				HPS4	-0.549851	0.0494196	0.999092	NO
CG4729	-0.530093	0.0109458	0.376724	NO				CG13618	-0.724051	0.0488451	0.999092	NO
CG14435	0.447415	0.0112821	0.376724	NO				CG34212	-2.52496	0.0505283	0.999092	NO
trbl	0.803321	0.0112222	0.376724	NO				CG4239	-0.367966	0.0499708	0.999092	NO
blot	-0.456511	0.0120013	0.378532	NO				TpnC73F	-0.428011	0.0482532	0.999092	NO
ytr	0.519767	0.0113423	0.377095	NO				capu	0.456471	0.0483312	0.999092	NO
CG5246	-1.64918	0.0112245	0.376724	NO				CG8093	0.579162	0.0488144	0.999092	NO
SP1029	-1.19616	0.0130527	0.385557	NO				CG4716	-2.00121	0.0515239	0.999092	NO
CG7338	0.489415	0.0116737	0.378532	NO				Mmp1	0.303092	0.0490714	0.999092	NO
gp210	0.643324	0.0118374	0.378532	NO				CR40469	-3.2003	0.0501539	0.999092	NO
CG16721	0.454669	0.0117506	0.378532	NO				CG5399	0.31268	0.0507266	0.999092	NO
CG2691	0.445646	0.0118336	0.378532	NO				GstD9	0.971423	0.0503776	0.999092	NO
PGRP-SB1	-1.44542	0.0137912	0.398092	NO				CG31248	0.616337	0.0525803	0.999092	NO
CG10237	-0.78972	0.0119838	0.378532	NO				VhaM9.7-c	-0.25776	0.0517305	0.999092	NO
Pkg21D	-0.45546	0.0125488	0.385557	NO				CG8839	0.252954	0.0497562	0.999092	NO
CG3071	0.584358	0.0127989	0.385557	NO				up	-0.294708	0.0503572	0.999092	NO
RnrS	0.89339	0.0128366	0.385557	NO				CG3270	-0.719425	0.0509956	0.999092	NO
CG2765	-0.62212	0.0118118	0.378532	NO				RhoGAP16F	0.3026	0.0508961	0.999092	NO
CG17734	-0.412263	0.012109	0.378532	NO				PGRP-SC1b	-3.33268	0.0422215	0.999092	NO
CG10399	-0.398468	0.0133263	0.390607	NO				Ced-12	0.32302	0.0535706	0.999092	NO
lectin-37Da	1.50795	0.012071	0.378532	NO				CG5853	0.407791	0.0509031	0.999092	NO
CG11309	-0.645564	0.0121249	0.378532	NO				CG5023	-0.398294	0.0524384	0.999092	NO
CG6484	0.941063	0.0126976	0.385557	NO				CG30339	-0.734311	0.0523774	0.999092	NO
msn	0.621361	0.0124144	0.385557	NO				Reg-5	-0.515061	0.054251	0.999092	NO
CG3430	0.638081	0.0143999	0.402698	NO				Argk	0.347425	0.0538197	0.999092	NO
beta3GalTII	4.26067	0.0136998	0.397035	NO				CG17211	1.2704	0.053352	0.999092	NO
CG7968	-0.912313	0.0129068	0.385557	NO				upd2	1.99847	0.0282998	0.999092	NO
Pect	-1.02007	0.0125994	0.385557	NO				CG18507	-0.312936	0.0546799	0.999092	NO
CG31472	0.529787	0.0126107	0.385557	NO				del	1.16515	0.0558706	0.999092	NO
CG7943	-0.387397	0.01295	0.385557	NO				CG9090	-0.358666	0.0560403	0.999092	NO
Shaw	0.725372	0.0145927	0.402698	NO				ana1	-0.666297	0.0577551	0.999092	NO
CG12299	1.01005	0.0151268	0.402698	NO				CG17906	1.40521	0.0563836	0.999092	NO
CG12868	1.30766	0.0128009	0.385557	NO				atms	-0.335961	0.0563855	0.999092	NO
CG17292	-0.570334	0.0130381	0.385557	NO				CG1628	-0.52138	0.0589364	0.999092	NO
CG13319	-0.691485	0.0150277	0.402698	NO				eIF2B-delta	-0.436591	0.0565855	0.999092	NO
CG5728	0.546963	0.0132386	0.389549	NO				daw	-1.00612	0.0580185	0.999092	NO
CG8668	-0.626755	0.0128095	0.385557	NO				Est-6	-1.38416	0.0587482	0.999092	NO
CG12325	0.513272	0.0139966	0.399734	NO				ovo	-0.483931	0.059257	0.999092	NO
CG10445	0.877938	0.0155531	0.402698	NO				DnaJ-H	0.298617	0.0568542	0.999092	NO
CDC45L	0.406003	0.0153457	0.402698	NO				CG6982	-0.415737	0.0587891	0.999092	NO
CG32645	0.919095	0.0156687	0.402698	NO				CG8791	-0.619488	0.0559777	0.999092	NO
PGRP-LB	-0.466453	0.0130213	0.385557	NO				Phae2	1.28804	0.055789	0.999092	NO
Cyp312a1	-1.11655	0.0159432	0.402698	NO				swi2	-0.3933	0.0577273	0.999092	NO
CAH2	1.11444	0.0133763	0.390607	NO				Cyp6d2	0.94507	0.0582213	0.999092	NO
CG32195	1.37741	0.0136011	0.395669	NO				Cyp312a1	-0.80381	0.0601515	0.999092	NO
rho	-0.965837	0.0160452	0.402698	NO				CG43134	-0.999768	0.0572312	0.999092	NO
agt	1.05463	0.0161143	0.402698	NO				CG14946	-0.36599	0.0622708	0.999092	NO
Caf1-180	0.582531	0.0160706	0.402698	NO				CG9399	-0.276047	0.0574895	0.999092	NO
unc-104	0.422244	0.0147908	0.402698	NO				kal-1	-0.692357	0.062004	0.999092	NO
cathD	0.440816	0.0138399	0.398092	NO				CG7997	0.652762	0.0604512	0.999092	NO
Karybeta3	0.337348	0.0140011	0.399734	NO				zip	0.388304	0.0582169	0.999092	NO
CG5773	1.51535	0.0148434	0.402698	NO				RabX6	-0.351364	0.0638434	0.999092	NO
Mcm2	0.773132	0.0169821	0.407571	NO				CG8654	-0.861337	0.0618327	0.999092	NO
CG5316	0.4206	0.0151729	0.402698	NO				CG6947	-0.428775	0.0627095	0.999092	NO
CG7997	0.964985	0.0157886	0.402698	NO				CG3790	1.42136	0.0635233	0.999092	NO
CG4465	-1.52176	0.0153797	0.402698	NO				mys	0.402949	0.0593554	0.999092	NO
por	-0.398345	0.0151834	0.402698	NO				CG11200	-0.448025	0.0602676	0.999092	NO
CG5191	-0.630212	0.0146318	0.402698	NO				CG5767	0.994242	0.06028	0.999092	NO
Sox14	0.558509	0.0143689	0.402698	NO				SelG	-0.335669	0.0612904	0.999092	NO
CG17026	-0.886767	0.0173469	0.409921	NO				CG5010	-1.50531	0.0605234	0.999092	NO
CG31975	1.07822	0.0160426	0.402698	NO				CkIIalpha-i3	-0.890486	0.0664397	0.999092	NO
CG10413	0.475689	0.0143912	0.402698	NO				Mes2	0.689281	0.066045	0.999092	NO
CG10550	-0.793264	0.0144313	0.402698	NO				CG8740	-0.347364	0.0625489	0.999092	NO
stck	-0.445263	0.0144161	0.402698	NO				Acer	-0.412063	0.0644752	0.999092	NO
CG5445	0.373511	0.0150888	0.402698	NO				kni	-0.419134	0.0673506	0.999092	NO
CG5674	0.526087	0.0157204	0.402698	NO				CR43469	1.40307	0.065474	0.999092	NO
Nhe3	0.501667	0.0145376	0.402698	NO				CG3097	-0.614748	0.0615682	0.999092	NO
N	0.600254	0.0177396	0.410361	NO				CG1407	0.273973	0.0629306	0.999092	NO
CG42365	1.31687	0.0147299	0.402698	NO				CG5009	-0.40881	0.0609704	0.999092	NO
CG11378	-0.72777	0.0146705	0.402698	NO				P58IPK	0.353982	0.0614232	0.999092	NO
kek5	1.25262	0.0159099	0.402698	NO				Sh3beta	0.257588	0.0622546	0.999092	NO
CG4753	-0.530574	0.0149254	0.402698	NO				shakB	-0.434059	0.0693693	0.999092	NO
InR	0.651609	0.017426	0.410105	NO				CG32485	0.490327	0.0636076	0.999092	NO
Buffy	-0.602628	0.0152933	0.402698	NO				CG5463	-0.229617	0.0672381	0.999092	NO
Lig4	0.662239	0.0164349	0.403088	NO				CG15093	0.453073	0.0629737	0.999092	NO
l(1)G0289	0.672752	0.0151468	0.402698	NO				CG7420	-0.328023	0.0668072	0.999092	NO
CG8111	0.607442	0.0159278	0.402698	NO				CG1907	0.250324	0.0630105	0.999092	NO
CG31976	1.07029	0.0169147	0.407224	NO				ko	-0.351392	0.0682954	0.999092	NO
CG1582	0.699759	0.0153226	0.402698	NO				vvl	-0.507138	0.0708972	0.999092	NO
eIF4G	0.403227	0.0153546	0.402698	NO				CG18417	2.06683	0.0652612	0.999092	NO
CG14780	-0.580389	0.0188325	0.415613	NO				CG18635	0.534087	0.065272	0.999092	NO
NetB	0.669941	0.0187227	0.415368	NO				Surf1	-0.715747	0.0688261	0.999092	NO
Cht11	0.597427	0.01854	0.415368	NO				LpR1	0.597661	0.0645313	0.999092	NO
PGRP-SA	-0.82235	0.016643	0.403213	NO				CG16826	-2.26898	0.0648477	0.999092	NO
bchs	0.735542	0.0158816	0.402698	NO				CG11275	-0.389821	0.0680389	0.999092	NO
mRpL48	-0.508226	0.0171944	0.408343	NO				CG1968	0.246193	0.0657259	0.999092	NO
POSH	0.597713	0.0170643	0.408268	NO				Csp	0.206732	0.0639637	0.999092	NO
CG7442	-1.44645	0.0171874	0.408343	NO				stai	-0.634506	0.068572	0.999092	NO
RfC4	0.54653	0.0182021	0.414227	NO				gk	-0.686352	0.0723824	0.999092	NO
CG14695	3.47827	0.0176037	0.410105	NO				Cg25C	-1.06352	0.0701244	0.999092	NO
Not1	0.714374	0.0155553	0.402698	NO				Lac	-0.283379	0.0682842	0.999092	NO
eIF4G2	0.744101	0.0162023	0.402698	NO				Cyt-c-d	-0.522175	0.0733301	0.999092	NO
CG13096	0.54627	0.0164699	0.403088	NO				sals	-0.293538	0.0685354	0.999092	NO
CG8791	-0.854714	0.0164167	0.403088	NO				CG12207	0.271554	0.0652749	0.999092	NO
CG42669	0.786912	0.0158282	0.402698	NO				r2d2	0.297838	0.067412	0.999092	NO
CG7900	-0.490533	0.0161835	0.402698	NO				CG14629	-0.563497	0.0656099	0.999092	NO
ERR	-0.36927	0.0162568	0.402749	NO				CG11590	-0.344353	0.0706403	0.999092	NO
CG8145	0.594687	0.0195923	0.419419	NO				ogre	-0.344623	0.0699342	0.999092	NO
CG43207	-1.48569	0.0200316	0.419419	NO				MtnA	-0.805144	0.066889	0.999092	NO
CG10176	-0.427788	0.0182623	0.414227	NO				CG4301	0.430229	0.0673474	0.999092	NO
CG11360	0.723865	0.0198914	0.419419	NO				blot	-0.316988	0.0728911	0.999092	NO
CG17664	-0.56059	0.0165942	0.403213	NO				Cyp28a5	0.476495	0.0672777	0.999092	NO
CG9418	-0.548675	0.018278	0.414227	NO				CG14949	-0.571866	0.0682552	0.999092	NO
hdc	0.848727	0.018985	0.416585	NO				rost	0.540403	0.0696507	0.999092	NO
Map205	0.601862	0.0165329	0.403088	NO				CG11163	-0.508231	0.0681997	0.999092	NO
mxc	0.558429	0.0196229	0.419419	NO				CG13160	-1.87246	0.0771008	0.999092	NO
CG10654	-1.05436	0.0201048	0.419419	NO				CG14764	1.3654	0.073734	0.999092	NO
CG31048	0.843302	0.0182282	0.414227	NO				CG4573	0.497091	0.0780299	0.999092	NO
mbf1	0.611344	0.0164968	0.403088	NO				CG11318	0.660867	0.069654	0.999092	NO
RPA2	0.76134	0.0202855	0.419419	NO				Ect3	-1.35794	0.0779486	0.999092	NO
CG9586	-0.440186	0.0176217	0.410105	NO				raps	0.254279	0.0718286	0.999092	NO
Rbp1-like	0.695682	0.0196365	0.419419	NO				CG14183	0.881937	0.0722914	0.999092	NO
drpr	0.634489	0.0168622	0.407224	NO				CG31286	-0.80085	0.0688896	0.999092	NO
CG6005	0.794618	0.0202195	0.419419	NO				MAGE	-0.342682	0.0788291	0.999092	NO
CG10600	0.738211	0.017227	0.408343	NO				dsx	-0.703948	0.0752806	0.999092	NO
CG2120	-0.470968	0.0180996	0.414227	NO				Thiolase	-0.251738	0.0691876	0.999092	NO
CG5543	1.17734	0.017695	0.410361	NO				p130CAS	0.264074	0.0693957	0.999092	NO
CG8441	-0.43744	0.0187133	0.415368	NO				Mlc1	-0.350511	0.06935	0.999092	NO
mus201	0.992769	0.0185977	0.415368	NO				CG33158	0.572633	0.0739533	0.999092	NO
CG14645	-0.602252	0.0185608	0.415368	NO				mnd	-0.381095	0.0804752	0.999092	NO
CG12848	-0.455684	0.0194242	0.419419	NO				CR43470	-0.443357	0.0775574	0.999092	NO
fu12	-1.37045	0.0175258	0.410105	NO				CG14642	1.0483	0.0790964	0.999092	NO
mRpS31	-0.385498	0.0183913	0.415368	NO				CG31198	0.405994	0.0753712	0.999092	NO
CG5910	-0.511225	0.0175789	0.410105	NO				CG12788	-0.25276	0.0754456	0.999092	NO
Wnt6	-0.618394	0.0220054	0.431127	NO				CG13919	-0.480128	0.0819333	0.999092	NO
CG7231	-1.03828	0.0187183	0.415368	NO				park	-0.313856	0.0808396	0.999092	NO
CG11851	0.401389	0.0197614	0.419419	NO				alpha-Est2	-0.738543	0.0819511	0.999092	NO
abo	-0.517918	0.0198659	0.419419	NO				CG9903	-0.797164	0.0723336	0.999092	NO
CG11885	0.826576	0.0206528	0.419612	NO				nec	-0.475567	0.0771114	0.999092	NO
GlcAT-P	-0.531297	0.0196712	0.419419	NO				CG14125	-0.332451	0.0743324	0.999092	NO
CG9547	-0.471201	0.0182843	0.414227	NO				Past1	0.273684	0.0721337	0.999092	NO
CG5857	0.516266	0.0207547	0.420571	NO				Cyt-b5-r	-1.06714	0.0770804	0.999092	NO
eIF6	0.881906	0.0181713	0.414227	NO				CG8600	-0.42961	0.0788224	0.999092	NO
CG32649	0.537204	0.0191227	0.417223	NO				Ppat-Dpck	-0.260434	0.0732601	0.999092	NO
CG32669	-0.712067	0.0191017	0.417223	NO				Rcd6	-0.653477	0.08433	0.999092	NO
Ada2b	0.512077	0.0187673	0.415368	NO				CG42673	-0.316716	0.0792113	0.999092	NO
rod	0.931742	0.0234603	0.44043	NO				CG12608	0.392132	0.0837941	0.999092	NO
Pfrx	-0.351636	0.0188913	0.415718	NO				Dscam	0.580063	0.0771294	0.999092	NO
CG42656	-1.36364	0.0210566	0.42151	NO				Cenp-C	-0.401147	0.0847639	0.999092	NO
CG32564	-1.81216	0.0237778	0.44043	NO				CG6901	0.362746	0.0751632	0.999092	NO
mRpL53	-0.467695	0.0199166	0.419419	NO				CG5390	-0.631104	0.0786577	0.999092	NO
CG42700	1.01954	0.0241662	0.44043	NO				Acox57D-d	1.32235	0.0754272	0.999092	NO
dpa	0.598765	0.0237926	0.44043	NO				Vps25	1.42885	0.0828976	0.999092	NO
CG10827	-0.754	0.0194711	0.419419	NO				CG10880	-0.395661	0.0881623	0.999092	NO
LanA	0.528963	0.0204249	0.419421	NO				CG18522	0.732605	0.0791793	0.999092	NO
NKAIN	0.405958	0.0201377	0.419419	NO				l(3)07882	-0.39276	0.0801673	0.999092	NO
sesB	-0.359251	0.0202925	0.419419	NO				Tim9b	-0.244164	0.0849502	0.999092	NO
Best1	-0.517471	0.0197261	0.419419	NO				CG33109	-2.8577	0.0887121	0.999092	NO
olf186-M	-0.600356	0.0215307	0.428383	NO				GluRIIE	-0.381022	0.0880704	0.999092	NO
ssp2	0.500134	0.0203149	0.419419	NO				CG11874	-0.56965	0.0849776	0.999092	NO
CG5604	0.468486	0.0199388	0.419419	NO				Tgt	0.325902	0.0831898	0.999092	NO
CG4908	-0.444294	0.0219713	0.431127	NO				CG7695	-2.45232	0.0847486	0.999092	NO
CG8557	0.454267	0.0210577	0.42151	NO				CG1315	-0.775401	0.0767194	0.999092	NO
CG2118	0.362834	0.022385	0.433207	NO				Nipsnap	-0.220089	0.0770433	0.999092	NO
CG8671	0.483316	0.0203156	0.419419	NO				CG17574	-0.305299	0.0771864	0.999092	NO
kuz	0.688644	0.0240226	0.44043	NO				CG14995	-0.442979	0.0834323	0.999092	NO
CG8628	-0.775188	0.0203795	0.419421	NO				RhoGAP68F	-0.263807	0.0779782	0.999092	NO
CG6299	-0.487846	0.0205643	0.419612	NO				CG17618	-0.372662	0.0837256	0.999092	NO
CG9153	0.626094	0.0205816	0.419612	NO				Cyp6g2	-1.70404	0.0922205	0.999092	NO
Naam	0.76629	0.0206458	0.419612	NO				GLaz	-0.421779	0.0819089	0.999092	NO
CG7806	0.497107	0.0209249	0.42151	NO				Galt	-0.291974	0.0797336	0.999092	NO
CG7953	-1.04179	0.0210715	0.42151	NO				chn	-0.689594	0.093198	0.999092	NO
CG9205	-0.391561	0.0218426	0.430131	NO				Mgstl	-0.331639	0.0791889	0.999092	NO
CG42364	1.44921	0.0270044	0.452886	NO				vkg	-1.05312	0.090174	0.999092	NO
CG14235	-0.398394	0.0210755	0.42151	NO				Mal-B2	-0.951642	0.0898058	0.999092	NO
Dscam	0.812705	0.0235291	0.44043	NO				CG14457	-0.53449	0.0823239	0.999092	NO
CG6674	-0.604832	0.0265238	0.447818	NO				cpa	0.28578	0.0795076	0.999092	NO
Mrtf	0.839802	0.021403	0.426947	NO				spas	0.279056	0.0844826	0.999092	NO
btsz	-0.510684	0.0217488	0.430131	NO				PGRP-SD	1.42242	0.0791527	0.999092	NO
GstD2	3.17284	0.0218159	0.430131	NO				Lerp	0.371396	0.0813706	0.999092	NO
CG6463	-0.440672	0.0223937	0.433207	NO				alpha-Est5	0.321464	0.0801757	0.999092	NO
CG43066	0.621278	0.0267055	0.449776	NO				CG17568	-0.338341	0.0950242	0.999092	NO
CG17570	-1.02015	0.0224964	0.433241	NO				CG9577	-0.341937	0.0821675	0.999092	NO
poe	0.503123	0.0217284	0.430131	NO				CG16734	-0.431386	0.0972739	0.999092	NO
CG16790	-0.959869	0.0282469	0.463053	NO				CG8121	-0.3219	0.0950907	0.999092	NO
CG12090	0.502493	0.0222118	0.431865	NO				Cyp6w1	-2.57737	0.0907076	0.999092	NO
CG2225	0.77077	0.0286725	0.463053	NO				CG3726	-0.324376	0.0864719	0.999092	NO
CG9498	-1.01807	0.0221833	0.431865	NO				Su(dx)	0.295046	0.0811116	0.999092	NO
Hlc	0.398484	0.0225646	0.433241	NO				CD98hc	-0.226904	0.081687	0.999092	NO
Marf	0.309274	0.0221033	0.431865	NO				CG7768	-1.38443	0.0966368	0.999092	NO
simj	0.759801	0.0227541	0.43403	NO				CG8965	0.557831	0.0946245	0.999092	NO
CG9044	0.338074	0.0227222	0.43403	NO				CG10911	0.367361	0.0888799	0.999092	NO
Imp	0.527921	0.0259701	0.445133	NO				CR42861	-1.66887	0.096376	0.999092	NO
U26	1.02957	0.0283262	0.463053	NO				CG18765	-0.744475	0.0937181	0.999092	NO
CG3739	1.79561	0.0231225	0.438451	NO				CG34198	0.702797	0.0848187	0.999092	NO
obst-E	-0.77537	0.0271695	0.454602	NO				CG3714	-0.433818	0.0851619	0.999092	NO
iav	0.768845	0.0237556	0.44043	NO				GNBP3	-0.60017	0.093169	0.999092	NO
CG9140	-0.359659	0.0225204	0.433241	NO				CG6409	-0.460994	0.0863355	0.999092	NO
Sema-5c	0.418207	0.0242007	0.44043	NO				CG30340	-0.58211	0.100076	0.999092	NO
Nup214	0.62138	0.0239845	0.44043	NO				CG3407	-0.350876	0.0990565	0.999092	NO
Aats-val	0.335375	0.0230411	0.438009	NO				Syx4	0.31294	0.0858529	0.999092	NO
CG8997	-0.973599	0.0232565	0.438451	NO				Hrd3	0.211693	0.0848986	0.999092	NO
wol	-0.350819	0.0227753	0.43403	NO				snoRNA:CG43051-a	0.593248	0.0974172	0.999092	NO
luna	0.745292	0.0252625	0.44104	NO				CG30372	0.310551	0.0848424	0.999092	NO
CG6171	0.62227	0.0256153	0.44104	NO				Adk1	-0.333421	0.0868876	0.999092	NO
CG12926	-0.531329	0.0232332	0.438451	NO				CG2224	0.885332	0.0889613	0.999092	NO
CG33155	-0.434771	0.024932	0.44104	NO				blow	-0.378503	0.0953975	0.999092	NO
CG7188	0.452745	0.0232927	0.438451	NO				CG16820	-0.507495	0.100976	0.999092	NO
unc-13	1.2877	0.0247565	0.44104	NO				crl	-0.249664	0.0846007	0.999092	NO
CG8678	0.734613	0.0238383	0.44043	NO				CG32017	-0.68835	0.100056	0.999092	NO
mRpL49	-0.408478	0.0254909	0.44104	NO				CG9796	-0.373815	0.0888203	0.999092	NO
CG4666	-0.595636	0.0256541	0.44104	NO				CG4598	-0.408094	0.0864893	0.999092	NO
U2A	-0.367556	0.027008	0.452886	NO				CG2991	0.340362	0.0849793	0.999092	NO
CG42258	0.363309	0.0241553	0.44043	NO				veil	0.249403	0.0852135	0.999092	NO
CG1233	0.328793	0.0244471	0.44104	NO				CG14830	-0.384024	0.0915949	0.999092	NO
Sip1	-0.438721	0.0242936	0.44104	NO				CG4707	-0.348605	0.102288	0.999092	NO
CG17549	-0.517978	0.0240614	0.44043	NO				CG13492	0.416271	0.0885945	0.999092	NO
CG7272	0.672314	0.0239022	0.44043	NO				Adk2	-0.304165	0.0854717	0.999092	NO
Cyp4e1	1.03232	0.028001	0.463053	NO				CG30371	-1.45356	0.103803	0.999092	NO
CG16953	0.416041	0.0243847	0.44104	NO				Clect27	-0.555393	0.0905775	0.999092	NO
SAK	-0.396217	0.0249098	0.44104	NO				CG4951	-0.388399	0.104051	0.999092	NO
CG14290	-0.278968	0.024193	0.44043	NO				CG1513	0.446621	0.0866811	0.999092	NO
pita	-0.473468	0.0246143	0.44104	NO				flr	0.190768	0.0869969	0.999092	NO
CG11576	-0.713393	0.0253507	0.44104	NO				CG6985	-0.421563	0.104981	0.999092	NO
Arf51F	-0.227869	0.0246398	0.44104	NO				alpha-Est10	-0.524773	0.0899702	0.999092	NO
CG12316	0.387076	0.0289736	0.464106	NO				CR34335	-0.632353	0.0930613	0.999092	NO
CG18094	0.621262	0.0286997	0.463053	NO				CG3868	-0.588831	0.0911088	0.999092	NO
mim	0.637663	0.0265309	0.447818	NO				CG15547	-1.12739	0.103386	0.999092	NO
Flo-2	-0.58499	0.0252711	0.44104	NO				mrj	0.308856	0.0895924	0.999092	NO
MRP	0.5571	0.0255187	0.44104	NO				Sc2	-0.24143	0.0881278	0.999092	NO
l(2)01810	-0.904097	0.0249178	0.44104	NO				CG1764	-0.500646	0.108785	0.999092	NO
CG16700	-1.05211	0.0273513	0.456648	NO				CG11141	0.476303	0.0962517	0.999092	NO
IP3K2	-0.458422	0.026385	0.447322	NO				CG14435	0.277789	0.0900525	0.999092	NO
CG13349	-0.302405	0.0248895	0.44104	NO				mRpL55	-0.303501	0.104161	0.999092	NO
Sc2	-0.332845	0.0249866	0.44104	NO				Vps45	-0.294914	0.0954663	0.999092	NO
Mcm3	0.760981	0.0295376	0.467971	NO				U26	0.681509	0.105366	0.999092	NO
CG31381	0.498453	0.028954	0.464106	NO				CG33978	-0.452396	0.101317	0.999092	NO
CG3303	0.711894	0.0307956	0.477058	NO				CG11029	0.476106	0.0958513	0.999092	NO
dmt	0.471685	0.0288907	0.464106	NO				botv	1.58985	0.107457	0.999092	NO
akirin	0.323943	0.0254391	0.44104	NO				norpA	-0.32083	0.0962428	0.999092	NO
CG6045	0.441795	0.0254812	0.44104	NO				l(2)gl	0.390716	0.0895976	0.999092	NO
Tsp97E	0.464898	0.0302361	0.474874	NO				mex1	0.394301	0.0896507	0.999092	NO
daw	-1.21915	0.0338817	0.494698	NO				CG8086	-0.433534	0.0966851	0.999092	NO
CG6294	-0.326934	0.0262693	0.447322	NO				CG31148	-0.669059	0.0897647	0.999092	NO
Dp1	0.581285	0.0254263	0.44104	NO				nrv3	-0.726447	0.0957811	0.999092	NO
su(r)	-0.7149	0.0256699	0.44104	NO				CG1663	-0.388821	0.109308	0.999092	NO
Nup98	0.666766	0.0256474	0.44104	NO				CG8170	-0.389346	0.0958178	0.999092	NO
CG10431	-0.530201	0.02912	0.464952	NO				slgA	-0.422574	0.0939293	0.999092	NO
CG42709	-0.528621	0.0256234	0.44104	NO				CG17273	0.243448	0.092055	0.999092	NO
CG31148	-0.916526	0.0256236	0.44104	NO				r-l	-0.450669	0.0942988	0.999092	NO
CG10163	-1.35714	0.0335955	0.493334	NO				endoB	-0.368576	0.113573	0.999092	NO
CG6700	0.479663	0.026024	0.445133	NO				CG5846	-0.284319	0.10683	0.999092	NO
Trf2	0.700958	0.0284141	0.463053	NO				CG16892	0.316986	0.111947	0.999092	NO
mof	0.451718	0.0330568	0.487286	NO				Grip75	-1.11109	0.111986	0.999092	NO
Irbp	0.733977	0.0276405	0.459478	NO				Mal-A7	0.535875	0.100163	0.999092	NO
CG4802	-0.549714	0.0281083	0.463053	NO				CG32280	-0.328957	0.0973957	0.999092	NO
Nup358	0.729385	0.0263543	0.447322	NO				CG10413	0.306068	0.0933434	0.999092	NO
CG5921	-0.542933	0.0263682	0.447322	NO				CG9626	-0.409098	0.0986607	0.999092	NO
Gpi1	0.388294	0.0325253	0.483161	NO				CG11407	0.630069	0.104464	0.999092	NO
wech	0.842429	0.035975	0.500867	NO				CG2781	-0.476182	0.0950693	0.999092	NO
CG1628	-0.608117	0.0316778	0.478596	NO				Klp98A	-0.290782	0.0980535	0.999092	NO
Msi	0.800631	0.0359411	0.500867	NO				CG3814	0.406464	0.0943313	0.999092	NO
CG15611	-0.638954	0.0274297	0.456963	NO				CG32444	-1.26825	0.0960015	0.999092	NO
Mcm6	0.599767	0.0357061	0.500867	NO				CG9394	0.719604	0.0948267	0.999092	NO
Glycogenin	0.419924	0.029438	0.467971	NO				mRpS31	-0.258748	0.100673	0.999092	NO
CG8323	-0.476391	0.0303565	0.475392	NO				pkaap	-0.313712	0.109587	0.999092	NO
Jheh3	-0.62942	0.0277318	0.460001	NO				kek5	0.829812	0.103978	0.999092	NO
Dbi	-0.816492	0.0283952	0.463053	NO				Muc68E	-0.43417	0.0953539	0.999092	NO
CG32368	2.52886	0.0286212	0.463053	NO				CG6271	3.5791	0.11824	0.999092	NO
CG13659	1.0755	0.0285592	0.463053	NO				CG1443	-0.393871	0.0961008	0.999092	NO
CG43427	0.589048	0.0282071	0.463053	NO				CG18493	0.537726	0.0977018	0.999092	NO
z	-0.276139	0.0296205	0.468077	NO				Spn5	-0.652542	0.111554	0.999092	NO
CG15642	-0.483074	0.0282871	0.463053	NO				CG17264	0.917636	0.118741	0.999092	NO
CG16898	1.8372	0.0292191	0.465565	NO				Tbp	-0.307877	0.109239	0.999092	NO
lawc	0.381086	0.0322938	0.482523	NO				CG3884	0.383382	0.097227	0.999092	NO
CG7589	-0.602386	0.0290066	0.464106	NO				CG10337	0.307481	0.104411	0.999092	NO
CG2915	-0.370186	0.0286636	0.463053	NO				CG30381	-0.471464	0.106976	0.999092	NO
CG5705	-0.358423	0.0338253	0.494698	NO				CG32069	-0.310279	0.11318	0.999092	NO
qsm	-0.460468	0.0352092	0.500867	NO				Pak	0.407333	0.0969354	0.999092	NO
GstD6	1.75723	0.0355955	0.500867	NO				CG2982	0.338144	0.10017	0.999092	NO
CG31100	-0.816944	0.0354421	0.500867	NO				CG14516	-0.328024	0.104447	0.999092	NO
CG17028	0.802525	0.0313515	0.478596	NO				CG7787	-0.322374	0.107252	0.999092	NO
CG9003	0.580682	0.0310846	0.47746	NO				lok	-0.33669	0.108103	0.999092	NO
mRpL41	-0.368246	0.0360659	0.500867	NO				CR43468	0.401711	0.0978583	0.999092	NO
Galpha73B	-0.657201	0.0295529	0.467971	NO				CG18547	0.86514	0.0992138	0.999092	NO
CG32755	-0.637019	0.0397407	0.504477	NO				Tsp42Ej	-0.433957	0.123604	0.999092	NO
CG7376	0.754244	0.0402099	0.506956	NO				Slc45-1	-0.850951	0.124461	0.999092	NO
CG1358	-0.558789	0.0327361	0.485354	NO				l(2)not	-0.295293	0.106846	0.999092	NO
yu	0.636822	0.0301233	0.474072	NO				l(2)k09913	-0.26146	0.0995025	0.999092	NO
CG34401	0.662486	0.0310064	0.47746	NO				be	0.327258	0.107806	0.999092	NO
CG1702	-0.495594	0.0310454	0.47746	NO				CG31229	-0.35559	0.110168	0.999092	NO
CG31523	-0.271978	0.03081	0.477058	NO				GNBP1	-0.327025	0.117295	0.999092	NO
UbcD6	0.388457	0.0300458	0.473822	NO				CG8547	-0.286091	0.102645	0.999092	NO
PGRP-SC1b	-3.15041	0.0422213	0.519271	NO				CG13085	-0.702855	0.118338	0.999092	NO
Cyp6g1	-2.28434	0.0312449	0.478596	NO				CG42319	-0.456738	0.12493	0.999092	NO
SelG	-0.408162	0.0315622	0.478596	NO				CG9149	-0.290508	0.104402	0.999092	NO
Def	1.94084	0.0383412	0.501531	NO				CG5807	-0.534728	0.108623	0.999092	NO
CG6984	0.486788	0.0364002	0.50143	NO				Cyp301a1	-0.542969	0.114297	0.999092	NO
Gcn2	0.515783	0.0317058	0.478596	NO				Plod	-0.446163	0.11531	0.999092	NO
Ank2	-0.456627	0.0382021	0.501531	NO				CG12004	0.239962	0.101718	0.999092	NO
CG34231	-0.493558	0.039513	0.504477	NO				Pdfr	-0.366085	0.110184	0.999092	NO
Pi3K68D	0.422378	0.0305167	0.475392	NO				Su(H)	-0.375604	0.130691	0.999092	NO
Ranbp21	0.474848	0.0322647	0.482523	NO				CG8027	-0.400797	0.129433	0.999092	NO
Acsl	-0.417349	0.0304741	0.475392	NO				RPA2	0.480921	0.129579	0.999092	NO
CG9164	0.711553	0.041126	0.511909	NO				CG7231	-0.626661	0.103864	0.999092	NO
fz	0.698229	0.0389158	0.503673	NO				v(2)k05816	-1.06162	0.129577	0.999092	NO
Gyk	-0.382616	0.0304591	0.475392	NO				fal	0.256392	0.115356	0.999092	NO
CG17202	-0.531613	0.0336786	0.493611	NO				yin	-0.573492	0.11416	0.999092	NO
CG9815	-1.18023	0.0432398	0.519271	NO				FucT6	-0.29711	0.119309	0.999092	NO
inaE	0.502645	0.0321512	0.482268	NO				CG5612	-0.643356	0.129873	0.999092	NO
lectin-37Db	0.878418	0.0305911	0.475586	NO				ETHR	-0.750648	0.134184	0.999092	NO
dup	0.504346	0.0375178	0.501531	NO				CG5621	0.584478	0.136377	0.999092	NO
p53	0.788383	0.0310559	0.47746	NO				Tsp42Ee	-0.372965	0.104972	0.999092	NO
CG8545	0.445061	0.03187	0.479925	NO				CG10418	-0.36394	0.128282	0.999092	NO
CG1941	-0.796074	0.0330212	0.487286	NO				CG15126	0.845971	0.110862	0.999092	NO
Spn28D	-0.802691	0.0418116	0.51709	NO				nuf	-0.3409	0.108304	0.999092	NO
CG10075	-0.363033	0.0346044	0.498043	NO				CG4269	-1.72357	0.140401	0.999092	NO
Ge-1	0.526598	0.0319847	0.48071	NO				CG8539	-0.828692	0.116547	0.999092	NO
CG17272	-0.547005	0.0316142	0.478596	NO				CG8008	-0.302134	0.107585	0.999092	NO
CG31109	-0.465974	0.0396124	0.504477	NO				CG1673	-0.399772	0.133636	0.999092	NO
CG34010	1.03376	0.0425585	0.519271	NO				CG7970	-0.27074	0.105341	0.999092	NO
CG2781	-0.629274	0.0316173	0.478596	NO				Hf	-1.47065	0.140972	0.999092	NO
CG5707	-0.665014	0.0316061	0.478596	NO				GlcAT-I	-0.266718	0.113826	0.999092	NO
CG14130	-0.408496	0.0382656	0.501531	NO				sqz	-0.374561	0.138832	0.999092	NO
Nf1	0.478053	0.0386753	0.50239	NO				GstE5	-2.56094	0.128396	0.999092	NO
ATPsyn-d	-0.441602	0.0317194	0.478596	NO				CG7631	-0.481025	0.113895	0.999092	NO
CG11180	0.574848	0.035061	0.500867	NO				CG18577	-0.28741	0.112352	0.999092	NO
wb	0.587537	0.0375966	0.501531	NO				CG15186	0.349009	0.118686	0.999092	NO
oaf	0.385653	0.0354244	0.500867	NO				CG43427	0.414645	0.107241	0.999092	NO
PGRP-SD	-0.706112	0.0333576	0.490778	NO				CG42568	-0.317478	0.121478	0.999092	NO
Ubi-p63E	0.682305	0.0328639	0.486309	NO				Rpb4	-0.40155	0.122726	0.999092	NO
Spargel	0.558695	0.0344452	0.498043	NO				Jon99Cii	-1.7395	0.123679	0.999092	NO
CG3106	-1.34568	0.0324551	0.483053	NO				CG15443	-0.513935	0.127674	0.999092	NO
CR34335	-0.827986	0.0357228	0.500867	NO				Mgat2	-0.372662	0.122859	0.999092	NO
CG42327	-0.309037	0.0323778	0.482837	NO				CG18508	-0.277538	0.11587	0.999092	NO
CG15155	-1.30112	0.0437783	0.519596	NO				CG16723	-0.890242	0.122235	0.999092	NO
CG10289	0.449344	0.0345555	0.498043	NO				CG10467	0.631809	0.107975	0.999092	NO
Ggamma30A	-0.48609	0.0379688	0.501531	NO				amx	-0.264911	0.126281	0.999092	NO
Rhp	1.039	0.0341076	0.497052	NO				CG4267	-0.609029	0.114797	0.999092	NO
alpha-Est1	-0.666975	0.0342359	0.497977	NO				Pino	-0.29566	0.108119	0.999092	NO
CG18746	-0.625859	0.0344521	0.498043	NO				CG7694	0.400079	0.129566	0.999092	NO
Nmdmc	-0.701679	0.0367005	0.501531	NO				salt	-1.24692	0.142456	0.999092	NO
l(1)G0045	0.522605	0.0378873	0.501531	NO				f-cup	-0.221577	0.114217	0.999092	NO
CG5326	-1.11155	0.0408476	0.510097	NO				CG12428	-0.405651	0.113026	0.999092	NO
CG5390	-0.760298	0.0365608	0.50143	NO				CG12868	0.848203	0.117769	0.999092	NO
CG4267	-0.802809	0.0346295	0.498043	NO				CG30115	0.306018	0.108878	0.999092	NO
CG7457	0.571145	0.0359943	0.500867	NO				CG32536	0.286387	0.128456	0.999092	NO
CG33306	-0.803761	0.0344128	0.498043	NO				kst	0.415009	0.112247	0.999092	NO
CG31454	-0.863081	0.0424037	0.519271	NO				modSP	-0.341	0.11821	0.999092	NO
CG3690	-1.03492	0.0483123	0.538544	NO				PGRP-LD	0.33254	0.115029	0.999092	NO
org-1	0.607675	0.0433052	0.519271	NO				CG7995	-0.325379	0.110206	0.999092	NO
CG8866	0.47091	0.038384	0.501531	NO				CG32107	1.10722	0.136707	0.999092	NO
a	1.31201	0.0456581	0.526508	NO				CG14341	-0.408984	0.142218	0.999092	NO
Mfe2	-0.26331	0.034706	0.49821	NO				CG6015	0.209543	0.116219	0.999092	NO
v(2)k05816	1.14929	0.0387259	0.50239	NO				CG10721	0.364517	0.135292	0.999092	NO
CalpC	-0.391071	0.0360738	0.500867	NO				Dpt	2.95474	0.151594	0.999092	NO
cora	0.392009	0.0349014	0.50008	NO				CG2082	0.393804	0.138123	0.999092	NO
del	1.59149	0.051755	0.553626	NO				U3-55K	-0.320291	0.131526	0.999092	NO
Tm1	-0.235586	0.0350968	0.500867	NO				Syx1A	0.527907	0.12091	0.999092	NO
CG14270	-0.305867	0.0406171	0.508775	NO				NnaD	-0.273345	0.147307	0.999092	NO
Mapmodulin	0.415293	0.0367261	0.501531	NO				CG5639	-0.342272	0.119166	0.999092	NO
CG5171	-1.37531	0.0438409	0.519596	NO				CG6689	-0.286995	0.123135	0.999092	NO
Mpp6	0.555053	0.0490844	0.539871	NO				Ugt	0.244519	0.112897	0.999092	NO
CG43336	1.96451	0.0435448	0.519596	NO				G-ialpha65A	0.253147	0.112507	0.999092	NO
sea	-0.345636	0.0353651	0.500867	NO				CG17646	-1.24942	0.121688	0.999092	NO
KrT95D	0.491444	0.03595	0.500867	NO				Idgf3	-0.382318	0.11372	0.999092	NO
CG14196	0.798792	0.0353812	0.500867	NO				CG12163	0.26672	0.113997	0.999092	NO
Msh6	0.752005	0.050986	0.551381	NO				CG4788	-0.463786	0.14925	0.999092	NO
Hrb27C	0.553036	0.0356061	0.500867	NO				Hsc70-3	0.398903	0.117138	0.999092	NO
put	0.286385	0.0371506	0.501531	NO				CG3309	-0.363886	0.147908	0.999092	NO
hppy	0.262385	0.0365626	0.50143	NO				upd3	1.4183	0.157238	0.999092	NO
CG30273	0.729178	0.0373965	0.501531	NO				DnaJ-60	-0.332777	0.129334	0.999092	NO
mus205	0.495895	0.0395711	0.504477	NO				CG17026	-0.463925	0.14886	0.999092	NO
up	-0.316944	0.0361303	0.500867	NO				tankyrase	0.298262	0.116454	0.999092	NO
Nmnat	0.407279	0.0443145	0.521629	NO				Abd-B	-0.489145	0.149433	0.999092	NO
Sam-S	0.425488	0.0372878	0.501531	NO				CG34120	-0.933744	0.122396	0.999092	NO
CG7402	-1.10766	0.0399613	0.506435	NO				Sirt2	-0.243659	0.123089	0.999092	NO
CG3348	-1.26774	0.0362245	0.501269	NO				CG17337	-0.399261	0.112961	0.999092	NO
sano	0.666329	0.0517387	0.553626	NO				CG34220	-0.340775	0.128465	0.999092	NO
CG10039	-0.995866	0.0365303	0.50143	NO				Klp68D	0.488907	0.129908	0.999092	NO
mRpS26	-0.320427	0.0393455	0.504477	NO				CG33116	0.427102	0.121334	0.999092	NO
CG8664	-2.46165	0.0540258	0.560413	NO				CG6678	-0.579446	0.133598	0.999092	NO
CG1910	0.346183	0.0372994	0.501531	NO				CG13890	-0.378186	0.124242	0.999092	NO
out	0.742242	0.0364706	0.50143	NO				CG12299	0.476434	0.146597	0.999092	NO
CG7768	-1.95301	0.0518304	0.553626	NO				Gr89a	0.828855	0.160921	0.999092	NO
CG31267	-0.822944	0.0376227	0.501531	NO				Ets21C	0.853411	0.158461	0.999092	NO
CG13220	-0.364393	0.0394862	0.504477	NO				scb	0.376727	0.114053	0.999092	NO
CG42753	3.82791	0.0528764	0.555528	NO				crim	-0.412362	0.145842	0.999092	NO
CG1146	-0.479933	0.0368679	0.501531	NO				CG15863	-0.287568	0.144466	0.999092	NO
CG10960	-0.600793	0.0373706	0.501531	NO				Aats-asp	0.216554	0.115437	0.999092	NO
aay	-0.932461	0.0370281	0.501531	NO				Fst	0.965086	0.114726	0.999092	NO
Cul-4	0.275341	0.0383651	0.501531	NO				CG9509	-1.38278	0.119961	0.999092	NO
Fmo-2	-0.711382	0.0378568	0.501531	NO				CG3552	-0.509167	0.131866	0.999092	NO
CG12163	0.366863	0.0383985	0.501531	NO				CG32694	-0.372349	0.131596	0.999092	NO
CG34194	-0.458372	0.038093	0.501531	NO				CG8602	-0.388838	0.115778	0.999092	NO
CG7778	-0.6478	0.0386732	0.50239	NO				CG4465	-0.612891	0.155571	0.999092	NO
CG5621	0.86766	0.0551299	0.560413	NO				Obp99c	-1.29762	0.140508	0.999092	NO
fng	-0.611626	0.0484436	0.538544	NO				Tig	-0.868651	0.144721	0.999092	NO
CG42358	-0.422319	0.0389559	0.503673	NO				CG4670	0.343666	0.115692	0.999092	NO
CG18547	1.11579	0.0376112	0.501531	NO				CG2662	-0.435393	0.153729	0.999092	NO
Prx2540-1	-2.56717	0.0562867	0.560413	NO				CG9231	-0.211314	0.121687	0.999092	NO
CG13097	0.454149	0.0422231	0.519271	NO				tadr	-0.697478	0.165625	0.999092	NO
CG5039	0.590581	0.0553246	0.560413	NO				Rab6	0.199626	0.116751	0.999092	NO
CG11791	-0.352576	0.0380319	0.501531	NO				CG5447	0.187839	0.121032	0.999092	NO
RpII215	0.572606	0.0382979	0.501531	NO				CG42753	3.38856	0.168145	0.999092	NO
Npc2d	-0.664503	0.0410055	0.511238	NO				Gef64C	-0.496881	0.148071	0.999092	NO
CG31286	-0.963089	0.0394206	0.504477	NO				pyr	-0.336	0.121021	0.999092	NO
CG32626	-0.714961	0.0380813	0.501531	NO				Gel	-0.218148	0.116862	0.999092	NO
CG17109	0.36271	0.038101	0.501531	NO				CG42704	-4.2566	0.168253	0.999092	NO
M6	-0.374377	0.0383812	0.501531	NO				bou	-0.331676	0.155163	0.999092	NO
CG7694	0.525374	0.046852	0.531497	NO				dila	0.84854	0.16575	0.999092	NO
Tm2	-0.345006	0.0385418	0.50239	NO				CG6568	-0.257067	0.132623	0.999092	NO
CG7603	-0.435322	0.0397104	0.504477	NO				unc-104	0.243405	0.128167	0.999092	NO
Akt1	0.369786	0.039147	0.504477	NO				CG6583	-0.414254	0.151411	0.999092	NO
CG17446	-0.346086	0.0436558	0.519596	NO				CG10496	-0.286998	0.134563	0.999092	NO
MED19	-0.310876	0.0402661	0.506956	NO				CG10674	-0.384629	0.128222	0.999092	NO
CG14322	0.452676	0.0443878	0.521629	NO				CR43417	-0.818786	0.172782	0.999092	NO
CG7702	-0.411182	0.0393493	0.504477	NO				SMSr	0.298425	0.13288	0.999092	NO
CG1371	0.329127	0.0400269	0.506435	NO				CG1942	-1.16759	0.144884	0.999092	NO
spirit	-0.849988	0.0462799	0.530656	NO				ERR	-0.22028	0.122253	0.999092	NO
RhoL	-0.3611	0.0392113	0.504477	NO				CG2938	0.298885	0.123759	0.999092	NO
CG31266	-0.878501	0.0414698	0.51452	NO				CG15922	1.40857	0.16873	0.999092	NO
rab3-GAP	0.368189	0.0422493	0.519271	NO				CG11425	-1.97241	0.168522	0.999092	NO
G-oalpha47A	0.388082	0.042712	0.519271	NO				CG9302	-0.262898	0.143305	0.999092	NO
CG30272	-1.46025	0.0405363	0.508691	NO				CG31446	0.763464	0.121521	0.999092	NO
CG8654	-0.98985	0.060346	0.563131	NO				CG3709	-0.311359	0.153128	0.999092	NO
CG17556	-0.956323	0.0558442	0.560413	NO				Roc1b	-0.311914	0.168506	0.999092	NO
kug	0.362747	0.0406755	0.508775	NO				ect	-0.464446	0.129737	0.999092	NO
Lrrk	0.520809	0.0467351	0.531497	NO				CG13663	-0.261536	0.137006	0.999092	NO
CG8801	0.352878	0.0405005	0.508691	NO				Cct1	0.339876	0.12091	0.999092	NO
rdgBbeta	-0.512679	0.0434078	0.519271	NO				cert	0.345136	0.121689	0.999092	NO
EndoGI	-0.341116	0.0400943	0.506454	NO				CG14290	-0.182315	0.121884	0.999092	NO
RpS15Ab	-0.717481	0.0570733	0.560413	NO				CG32373	-1.51683	0.17977	0.999092	NO
CG6126	-0.443329	0.041264	0.512795	NO				CG1640	0.227552	0.124715	0.999092	NO
CG5037	-0.310655	0.041801	0.51709	NO				CG11808	-0.285978	0.151094	0.999092	NO
CG31469	0.801004	0.0484345	0.538544	NO				CG12268	-0.669179	0.135493	0.999092	NO
CG15418	-0.503473	0.053824	0.560413	NO				CG5705	-0.259393	0.157387	0.999092	NO
GABA-B-R2	0.996683	0.044794	0.522824	NO				wupA	-0.257638	0.123068	0.999092	NO
Nopp140	0.41768	0.0424763	0.519271	NO				apt	0.379241	0.132907	0.999092	NO
CG42359	-0.287138	0.0433464	0.519271	NO				Pten	-0.211723	0.136825	0.999092	NO
ced-6	-0.477836	0.0437203	0.519596	NO				Yp1	-1.46921	0.124135	0.999092	NO
CG6023	-0.501584	0.0534705	0.559474	NO				CG14507	-1.12327	0.186511	0.999092	NO
CG32280	-0.409703	0.0433573	0.519271	NO				CG4203	-0.244925	0.150084	0.999092	NO
Mal-A7	0.638723	0.0433181	0.519271	NO				CG6234	0.940561	0.152972	0.999092	NO
CG2145	-0.792649	0.0520964	0.554924	NO				CG34213	0.411625	0.164784	0.999092	NO
CG42797	0.661188	0.048862	0.539671	NO				CG15828	-0.968235	0.17089	0.999092	NO
aos	-0.59384	0.056667	0.560413	NO				Pfrx	-0.215384	0.124888	0.999092	NO
Cyp304a1	-0.780701	0.0606818	0.563999	NO				CG13360	-0.785069	0.123936	0.999092	NO
CR42861	-1.83712	0.0504324	0.547784	NO				Act57B	-0.303381	0.128739	0.999092	NO
gukh	0.668338	0.042952	0.519271	NO				CG10516	-0.36457	0.150618	0.999092	NO
scra	0.773128	0.0582142	0.560413	NO				Gyk	-0.259448	0.124636	0.999092	NO
Ice	0.481022	0.0433917	0.519271	NO				CG18607	-0.938591	0.187154	0.999092	NO
Ptp69D	0.397222	0.0461716	0.530656	NO				CG9396	-1.17462	0.132886	0.999092	NO
Tusp	0.805065	0.061456	0.564925	NO				CG2124	-0.23027	0.153527	0.999092	NO
Mal-A1	0.59658	0.0467344	0.531497	NO				Men-b	0.593395	0.126538	0.999092	NO
Pink1	0.247982	0.0425129	0.519271	NO				CG15423	0.433277	0.124555	0.999092	NO
l(1)1Bi	0.593318	0.0486373	0.539011	NO				CG8159	-0.346028	0.1659	0.999092	NO
CG3335	0.464475	0.0483001	0.538544	NO				CG31121	-0.386838	0.166729	0.999092	NO
CG10627	0.491915	0.0423875	0.519271	NO				CG12963	-0.24416	0.125042	0.999092	NO
CG4627	-0.486911	0.059757	0.562762	NO				CG9436	-0.188405	0.127141	0.999092	NO
CG5262	0.461131	0.0519113	0.55372	NO				CG34236	0.582408	0.13365	0.999092	NO
Pka-R1	0.531804	0.0433754	0.519271	NO				CG7713	-0.310803	0.176342	0.999092	NO
CG4338	0.426348	0.0577935	0.560413	NO				CG3358	-0.247831	0.146622	0.999092	NO
CG1516	-0.694689	0.042907	0.519271	NO				gfzf	-0.299424	0.143679	0.999092	NO
DNApol-eta	0.626805	0.0639876	0.573924	NO				CG42726	-0.313334	0.16439	0.999092	NO
CG18624	-0.365255	0.0443758	0.521629	NO				CG16989	0.417062	0.129055	0.999092	NO
CG7142	-0.88469	0.0452639	0.525116	NO				CG42727	-0.313334	0.164904	0.999092	NO
CG1635	0.321989	0.0463633	0.530656	NO				pot	-0.387377	0.142595	0.999092	NO
Tsp42Ef	-0.743244	0.0427995	0.519271	NO				CG3277	-0.32441	0.129416	0.999092	NO
CR43459	0.598571	0.0583594	0.560413	NO				spin	0.328483	0.126975	0.999092	NO
sgl	-0.750517	0.0439544	0.520138	NO				Pgant35A	-0.270323	0.164048	0.999092	NO
CG13422	-1.17883	0.0638375	0.573924	NO				CG8964	-0.320768	0.179405	0.999092	NO
Tudor-SN	0.293108	0.0430389	0.519271	NO				CG14977	-0.224084	0.140494	0.999092	NO
CG42494	-0.851712	0.057268	0.560413	NO				CG34316	1.48799	0.16548	0.999092	NO
CG11455	-0.553511	0.0455015	0.525893	NO				CG17323	-0.416477	0.155457	0.999092	NO
ftz-f1	0.563315	0.0441915	0.521629	NO				CG14945	-0.700911	0.162313	0.999092	NO
Egm	-0.357838	0.0444879	0.521629	NO				CG11686	0.486342	0.135092	0.999092	NO
Obp56d	-1.72762	0.0484357	0.538544	NO				lectin-37Db	0.59367	0.128924	0.999092	NO
Vinc	-0.226499	0.04371	0.519596	NO				CG9328	-0.327347	0.165366	0.999092	NO
CG15382	-0.45972	0.0556097	0.560413	NO				CG43266	-0.461189	0.172443	0.999092	NO
CG12012	0.634146	0.0464773	0.531169	NO				CG9114	-0.382452	0.178411	0.999092	NO
hiw	0.773064	0.044451	0.521629	NO				Hem	0.179606	0.135375	0.999092	NO
EloA	0.409498	0.0476984	0.536748	NO				CG5162	-0.784907	0.136961	0.999092	NO
CG5500	-0.404188	0.0552237	0.560413	NO				Spat	-0.829373	0.17886	0.999092	NO
Ranbp16	0.412757	0.0477192	0.536748	NO				cry	-0.24599	0.129129	0.999092	NO
th	-0.420231	0.0446792	0.522824	NO				jar	0.231337	0.129768	0.999092	NO
CG4360	0.280947	0.0481465	0.538544	NO				mei-217	-0.592751	0.165169	0.999092	NO
CG9380	0.53762	0.044987	0.523485	NO				Pal1	-0.687662	0.142245	0.999092	NO
mura	0.853501	0.0545159	0.560413	NO				CG5428	-0.451486	0.19811	0.999092	NO
CG3731	-0.284976	0.044775	0.522824	NO				CG6836	-0.386337	0.143326	0.999092	NO
Droj2	0.299645	0.0449412	0.523485	NO				Cyp309a1	1.31609	0.131628	0.999092	NO
Mkp3	-0.452817	0.045186	0.525005	NO				dik	0.700807	0.145367	0.999092	NO
CG3703	-0.507716	0.0484793	0.538544	NO				CG30338	-0.36619	0.178715	0.999092	NO
CG7322	-0.468115	0.0491367	0.539871	NO				Tango1	0.282907	0.130831	0.999092	NO
CG16908	0.411895	0.0587536	0.561237	NO				CG10053	-0.451591	0.172195	0.999092	NO
Atg2	0.39712	0.0455363	0.525893	NO				DNaseII	-0.46793	0.147897	0.999092	NO
CG4563	-2.04473	0.0458523	0.527955	NO				CG17928	-1.64137	0.143781	0.999092	NO
CG1315	-0.905434	0.0462966	0.530656	NO				CG34293	0.283526	0.159466	0.999092	NO
p47	-0.235212	0.0466517	0.531497	NO				Sp7	-0.482014	0.178823	0.999092	NO
CG11151	-0.383596	0.0455041	0.525893	NO				Tret1-1	-0.513596	0.134803	0.999092	NO
Sdc	0.394796	0.0470581	0.532262	NO				CG11073	-0.502765	0.165092	0.999092	NO
hb	0.565124	0.0709947	0.590677	NO				zetaTry	-0.572687	0.131183	0.999092	NO
ewg	0.53831	0.052511	0.555451	NO				RNaseP:RNA	-0.38585	0.185963	0.999092	NO
CG7049	-0.351237	0.053158	0.557196	NO				CG10688	-0.243063	0.133854	0.999092	NO
Sug	-0.512117	0.0499189	0.543797	NO				jing	0.512592	0.152573	0.999092	NO
CG7770	-0.36591	0.0485251	0.538544	NO				CG10960	-0.416875	0.132873	0.999092	NO
Nup133	0.392246	0.0511483	0.551712	NO				CG14356	-0.313061	0.144318	0.999092	NO
CG11722	-0.393564	0.0627055	0.57059	NO				desat1	-0.295967	0.135026	0.999092	NO
galectin	0.32941	0.0477342	0.536748	NO				CG4199	0.265749	0.131973	0.999092	NO
CG6845	0.350792	0.0542808	0.560413	NO				CG7985	-0.525477	0.176927	0.999092	NO
PHGPx	-0.48829	0.0468331	0.531497	NO				Mob3	-0.331852	0.161175	0.999092	NO
RanBPM	0.250531	0.0469548	0.531877	NO				mei-218	-0.572414	0.169379	0.999092	NO
CG1134	-0.383153	0.0562054	0.560413	NO				CG6005	0.469099	0.176229	0.999092	NO
CG8950	0.759717	0.0516265	0.553626	NO				CG15014	-0.33876	0.152848	0.999092	NO
Cht2	-0.559522	0.0609531	0.563999	NO				CG32250	-0.199449	0.138146	0.999092	NO
Ced-12	0.318483	0.0525947	0.555451	NO				l(1)G0222	-0.239972	0.140559	0.999092	NO
Gmap	-0.429274	0.0473433	0.534701	NO				fig	0.751724	0.21596	0.999092	NO
Syx6	0.377512	0.0483884	0.538544	NO				CG8021	0.337807	0.185425	0.999092	NO
CG11426	-0.668763	0.0489283	0.539671	NO				CG18067	-0.721673	0.134585	0.999092	NO
CG5966	-0.589535	0.0496599	0.543287	NO				bap	-0.310463	0.180055	0.999092	NO
CG5945	-0.912514	0.0641713	0.574401	NO				fau	-0.232823	0.133747	0.999092	NO
Pdsw	-0.676271	0.0516207	0.553626	NO				CG3699	-0.586824	0.134812	0.999092	NO
botv	1.99506	0.0684908	0.589588	NO				CG17032	-0.318944	0.150589	0.999092	NO
Antp	0.465142	0.0731646	0.590677	NO				CG6484	0.534264	0.14177	0.999092	NO
dre4	0.48426	0.0493999	0.541987	NO				CG6191	0.482178	0.133439	0.999092	NO
DhpD	0.375299	0.0510458	0.551381	NO				CG5439	2.4503	0.189023	0.999092	NO
CG11505	0.713937	0.0572977	0.560413	NO				Jon99Ci	1.59766	0.137576	0.999092	NO
CG7720	-2.25132	0.048978	0.539671	NO				Mmp2	0.422774	0.169613	0.999092	NO
AlCR2	0.826995	0.0730168	0.590677	NO				Akap200	0.50532	0.137018	0.999092	NO
CR40469	-2.92315	0.0699163	0.590677	NO				CG9027	-0.38219	0.138873	0.999092	NO
Den1	-0.301703	0.0527968	0.555451	NO				Snx6	0.280056	0.136126	0.999092	NO
Roc1b	-0.37765	0.0694369	0.590382	NO				Vti1	-0.243227	0.16044	0.999092	NO
PGRP-LC	-0.485653	0.0496182	0.543287	NO				CG5335	0.277463	0.136018	0.999092	NO
CG3107	0.33206	0.0497426	0.543418	NO				Pak3	0.350778	0.136048	0.999092	NO
fh	-0.362126	0.0653464	0.578847	NO				CG31523	-0.174105	0.138802	0.999092	NO
CG2124	-0.295667	0.0595502	0.562762	NO				CG12016	-0.213356	0.144979	0.999092	NO
Cf2	0.498445	0.0509693	0.551381	NO				RluA-2	-0.594956	0.183971	0.999092	NO
Nha1	-0.504002	0.0488753	0.539671	NO				CG8436	-0.328309	0.162838	0.999092	NO
Aac11	0.352449	0.0499126	0.543797	NO				alpha-Est1	-0.439747	0.139127	0.999092	NO
CG18745	-0.50183	0.0504988	0.547784	NO				CG8320	-0.317195	0.147117	0.999092	NO
CG7839	0.335476	0.05269	0.555451	NO				Pkc53E	-0.350393	0.175282	0.999092	NO
alpha-Est10	-0.593611	0.0503942	0.547784	NO				CG8455	-0.286308	0.160984	0.999092	NO
CG1801	-0.388808	0.0582079	0.560413	NO				CG10050	-0.362018	0.191709	0.999092	NO
CG8129	-0.442903	0.0598294	0.562762	NO				eIF4G2	0.431948	0.146784	0.999092	NO
CG34179	-0.283872	0.0572857	0.560413	NO				Syn	-0.299412	0.183123	0.999092	NO
tgo	0.269839	0.0571336	0.560413	NO				CG6776	-1.28099	0.14019	0.999092	NO
Mnt	0.625644	0.0542577	0.560413	NO				trio	0.215558	0.137261	0.999092	NO
CG32069	-0.42578	0.0699446	0.590677	NO				Rala	0.207614	0.138259	0.999092	NO
CG42489	-0.39877	0.0636419	0.573924	NO				nompC	-0.558606	0.177233	0.999092	NO
CG30007	0.695569	0.0560128	0.560413	NO				asf1	0.282592	0.156625	0.999092	NO
CG42308	-0.377091	0.0574468	0.560413	NO				HP1b	-0.234529	0.151797	0.999092	NO
bdg	-0.37998	0.0525304	0.555451	NO				CG17124	-0.289862	0.159636	0.999092	NO
slpr	0.496065	0.0537308	0.560413	NO				CG12499	0.225175	0.149478	0.999092	NO
CG3358	-0.33925	0.0615306	0.564925	NO				CG8745	0.999981	0.14305	0.999092	NO
CG32736	-0.375698	0.0580909	0.560413	NO				CG9691	-0.564806	0.150999	0.999092	NO
wash	0.553137	0.0608239	0.563999	NO				CG33054	0.330559	0.17552	0.999092	NO
Mnn1	0.432905	0.0584916	0.560413	NO				CG15406	-1.13472	0.182879	0.999092	NO
CG10467	0.815621	0.0527773	0.555451	NO				CG11576	-0.42251	0.140375	0.999092	NO
CG5412	-0.403367	0.0597727	0.562762	NO				CG42489	-0.280701	0.173583	0.999092	NO
CG1942	-1.91361	0.07667	0.591352	NO				CG4860	-1.02924	0.179163	0.999092	NO
CG4269	-1.58603	0.0666111	0.583988	NO				Cyp6u1	0.231363	0.146581	0.999092	NO
CG42249	-0.276262	0.0513827	0.553463	NO				Actn	-0.212709	0.140849	0.999092	NO
CG34439	-0.386043	0.0556204	0.560413	NO				CG8129	-0.327931	0.171906	0.999092	NO
CG31156	0.416613	0.0605174	0.563999	NO				Caf1-105	-0.335073	0.192333	0.999092	NO
Trn	0.587497	0.0535849	0.559908	NO				Ugt37b1	-0.517692	0.145456	0.999092	NO
SMC2	0.662872	0.0613331	0.564925	NO				Ppcs	-0.468256	0.153743	0.999092	NO
SmD3	-0.360774	0.0553965	0.560413	NO				E23	-0.330753	0.168612	0.999092	NO
Stat92E	-0.467306	0.0524281	0.555451	NO				Msi	0.512033	0.213141	0.999092	NO
CG31633	1.67073	0.0517844	0.553626	NO				CG9338	-0.518631	0.163455	0.999092	NO
Tis11	0.738504	0.0543609	0.560413	NO				Imp	0.326018	0.176518	0.999092	NO
l(3)76BDm	0.305365	0.0538813	0.560413	NO				CG13005	-0.320639	0.202411	0.999092	NO
CG13078	1.79649	0.0838426	0.599545	NO				CG13704	0.355686	0.140219	0.999092	NO
CG15263	-1.81757	0.0721547	0.590677	NO				CG33993	-0.499872	0.189365	0.999092	NO
CG31357	0.305681	0.0607769	0.563999	NO				Tl	-0.27129	0.171868	0.999092	NO
CG33107	0.575384	0.0701158	0.590677	NO				pyx	-0.261289	0.171377	0.999092	NO
CG14507	-0.79993	0.0683241	0.589588	NO				CG15438	-0.261528	0.156859	0.999092	NO
CG6607	-0.349039	0.06067	0.563999	NO				l(2)efl	-0.258019	0.140899	0.999092	NO
Elp1	0.31021	0.0550564	0.560413	NO				CG6903	-0.199193	0.146004	0.999092	NO
Nmd3	0.351241	0.0544606	0.560413	NO				CG34231	-0.316722	0.205218	0.999092	NO
wuho	-0.253363	0.0582599	0.560413	NO				CG5885	-0.285914	0.141116	0.999092	NO
CG3638	0.437747	0.0546873	0.560413	NO				CG32452	-0.401741	0.190243	0.999092	NO
ImpL2	-0.728026	0.0602818	0.563131	NO				Arp66B	0.194725	0.140992	0.999092	NO
skpA	-0.418396	0.0526015	0.555451	NO				rnh1	0.241309	0.153062	0.999092	NO
CG8108	-0.30577	0.052728	0.555451	NO				glob1	-0.485256	0.14134	0.999092	NO
CG11275	-0.405856	0.0595126	0.562762	NO				CG1998	-0.390623	0.164319	0.999092	NO
CG7695	-2.62071	0.0899949	0.612195	NO				Fas1	-0.263879	0.158196	0.999092	NO
mus309	0.618853	0.0700939	0.590677	NO				kraken	-0.308058	0.142848	0.999092	NO
skap	-0.291065	0.0531803	0.557196	NO				CG11768	-0.188159	0.148963	0.999092	NO
CG14125	-0.356217	0.0557676	0.560413	NO				CG3961	-0.495218	0.144139	0.999092	NO
CR43429	0.403568	0.0602888	0.563131	NO				mRpL9	-0.21739	0.151921	0.999092	NO
CG4404	0.371943	0.0583384	0.560413	NO				CG8460	-1.60383	0.16702	0.999092	NO
mld	0.562265	0.06528	0.578847	NO				CG43207	-0.726187	0.201311	0.999092	NO
CG13018	-0.39925	0.0794521	0.597407	NO				CG17556	-0.593443	0.199717	0.999092	NO
CG9253	0.408197	0.0577064	0.560413	NO				CR43463	-0.253353	0.193303	0.999092	NO
312	-0.395024	0.0628562	0.571077	NO				CG9754	-0.290547	0.193025	0.999092	NO
CG7631	-0.55264	0.0549119	0.560413	NO				CG31373	-0.603587	0.189711	0.999092	NO
CG7324	0.314733	0.0541124	0.560413	NO				CG34234	-0.474399	0.208778	0.999092	NO
hrg	0.272079	0.0551598	0.560413	NO				Sod	-0.24677	0.147142	0.999092	NO
RhoGEF2	0.457316	0.0541365	0.560413	NO				CG5080	-0.27944	0.145586	0.999092	NO
Pi3K21B	0.899092	0.0569786	0.560413	NO				Top3alpha	0.25272	0.160174	0.999092	NO
CG5151	-0.486034	0.0550492	0.560413	NO				CG7655	-0.272891	0.182215	0.999092	NO
CG11029	0.549088	0.061066	0.564364	NO				Gp93	0.338584	0.149547	0.999092	NO
CG17680	0.377682	0.061568	0.564925	NO				CG10103	0.386772	0.146624	0.999092	NO
CG8370	0.334569	0.057307	0.560413	NO				Cyp6d5	-0.482912	0.154883	0.999092	NO
Rad23	-0.231253	0.0546914	0.560413	NO				Aats-phe	-0.151712	0.151797	0.999092	NO
CG4069	0.425893	0.068293	0.589588	NO				CG7456	-0.939296	0.160266	0.999092	NO
CG32479	0.702073	0.0590229	0.561237	NO				CG7912	-0.591015	0.17911	0.999092	NO
CG12391	-0.30723	0.0577927	0.560413	NO				CG7567	-0.788398	0.150453	0.999092	NO
CG1513	0.512042	0.0560765	0.560413	NO				CG32428	0.472409	0.156833	0.999092	NO
l(2)k09022	0.44343	0.0585223	0.560413	NO				CG11155	-0.568096	0.158603	0.999092	NO
Irk2	-0.304352	0.0551205	0.560413	NO				CG33965	0.660224	0.157057	0.999092	NO
DmsR-2	-0.601683	0.0844233	0.600804	NO				vps2	0.336691	0.15079	0.999092	NO
CG10265	-0.45997	0.0813553	0.597407	NO				CG7220	0.191231	0.146345	0.999092	NO
Gale	-0.266712	0.0551703	0.560413	NO				Uro	-2.47401	0.255518	0.999092	NO
CG10970	0.676415	0.0706929	0.590677	NO				CG11319	-0.89055	0.173099	0.999092	NO
icln	-0.311053	0.075287	0.591352	NO				CG13018	-0.262168	0.20687	0.999092	NO
Cyp12c1	0.659596	0.0583151	0.560413	NO				spirit	-0.558471	0.174125	0.999092	NO
sun	-0.441574	0.0573878	0.560413	NO				CG5380	-0.266984	0.199379	0.999092	NO
CG1806	-0.488372	0.0767197	0.591352	NO				CG3746	-0.789952	0.213419	0.999092	NO
Lam	0.452157	0.0598089	0.562762	NO				Kif3C	-0.329001	0.175233	0.999092	NO
CG13369	-0.409962	0.0584691	0.560413	NO				Mis12	-0.469202	0.218137	0.999092	NO
CG11802	-0.305402	0.0642818	0.57472	NO				GstD8	0.77632	0.166152	0.999092	NO
CG11876	-0.26889	0.057265	0.560413	NO				CG10866	-0.322059	0.178054	0.999092	NO
CG16742	0.414736	0.0629077	0.571077	NO				CG13966	-0.385617	0.199017	0.999092	NO
srpk79D	-0.42569	0.0771047	0.592164	NO				Prx2540-1	-1.93346	0.28011	0.999092	NO
CG2076	0.363627	0.0562578	0.560413	NO				CG9430	-1.1678	0.171742	0.999092	NO
Oseg5	-0.686504	0.0676795	0.589588	NO				CG15739	0.748144	0.151144	0.999092	NO
CG8116	0.388436	0.0763141	0.591352	NO				CG14367	-0.268802	0.206756	0.999092	NO
CG2277	-0.313395	0.0598716	0.562762	NO				NfI	-0.344654	0.212228	0.999092	NO
Efr	-0.417635	0.0581933	0.560413	NO				CG5591	-0.299417	0.166053	0.999092	NO
CG42319	-0.567905	0.0815623	0.597407	NO				bwa	0.586572	0.158134	0.999092	NO
Pros45	-0.278645	0.0566848	0.560413	NO				Cyp6a13	-0.501336	0.153605	0.999092	NO
Tret1-1	-0.651581	0.0573683	0.560413	NO				mars	-0.353657	0.239106	0.999092	NO
CG10543	0.755117	0.0635196	0.573918	NO				CG6933	-1.08708	0.249894	0.999092	NO
CG9572	-0.722499	0.0843508	0.600804	NO				hdc	0.522974	0.215641	0.999092	NO
pirk	-1.01099	0.057222	0.560413	NO				shep	0.254702	0.155972	0.999092	NO
RluA-2	-0.688173	0.0705304	0.590677	NO				CG4753	-0.293609	0.149568	0.999092	NO
qkr58E-1	0.411964	0.0725919	0.590677	NO				CG8209	-0.341388	0.160892	0.999092	NO
Lk6	0.68308	0.0582078	0.560413	NO				CG6638	0.32196	0.162018	0.999092	NO
CG5322	-0.91946	0.0694929	0.590382	NO				Idgf1	-0.521605	0.179061	0.999092	NO
Drip	0.471118	0.0590116	0.561237	NO				pdm2	0.471417	0.195141	0.999092	NO
Idgf4	-0.408741	0.0579419	0.560413	NO				CG31326	-0.537088	0.213544	0.999092	NO
cu	-0.826319	0.0588588	0.561237	NO				CG9649	-0.575747	0.192888	0.999092	NO
CG4400	-0.273526	0.0648338	0.575846	NO				sing	-0.301881	0.196469	0.999092	NO
gce	0.599939	0.0584884	0.560413	NO				CG4390	-0.263533	0.153057	0.999092	NO
CG17209	-0.322101	0.0584354	0.560413	NO				Cht11	0.286289	0.18964	0.999092	NO
CG4169	-0.281367	0.0580797	0.560413	NO				CG42700	0.417311	0.168588	0.999092	NO
CG31324	-0.967943	0.0640434	0.573924	NO				yellow-h	-0.298052	0.195965	0.999092	NO
cenG1A	-0.561598	0.0585208	0.560413	NO				CG1635	0.212494	0.160573	0.999092	NO
ry	-0.493305	0.0587717	0.561237	NO				CG11790	-0.627681	0.16406	0.999092	NO
Klp31E	0.321578	0.0656903	0.58007	NO				RhoGAP71E	0.470931	0.174848	0.999092	NO
CG30497	0.590048	0.0583921	0.560413	NO				CG5412	-0.28766	0.184185	0.999092	NO
Hf	-1.51733	0.0841013	0.600804	NO				CG17047	-0.884291	0.258044	0.999092	NO
CG5986	-0.372338	0.0645502	0.575779	NO				Tsp2A	0.323018	0.151833	0.999092	NO
CG6145	0.739388	0.0590829	0.561237	NO				CG17919	-0.270793	0.159466	0.999092	NO
ND42	-0.257605	0.0591929	0.561237	NO				CG11400	-0.497249	0.159284	0.999092	NO
GNBP3	-0.666587	0.0732885	0.590677	NO				CG10561	-0.290581	0.185824	0.999092	NO
lectin-24A	-3.47998	0.105132	0.635761	NO				CG4839	0.258223	0.151659	0.999092	NO
bond	-0.923484	0.0601137	0.563016	NO				CG14117	0.351313	0.219338	0.999092	NO
P5cr	-0.372723	0.0638985	0.573924	NO				CG3437	-0.252448	0.185129	0.999092	NO
CG9577	-0.385486	0.0634883	0.573918	NO				CG1143	-0.377822	0.153714	0.999092	NO
His1:CG33834	1.38913	0.0961334	0.625245	NO				bel	0.280883	0.152196	0.999092	NO
CG6020	-0.317446	0.0591225	0.561237	NO				CG12065	0.224638	0.155089	0.999092	NO
e(y)1	-0.289212	0.0669092	0.585933	NO				CG1134	-0.255677	0.18044	0.999092	NO
Tsp42Ej	-0.544921	0.0908948	0.613358	NO				ATPsyn-d	-0.279751	0.152159	0.999092	NO
Tig	-1.03635	0.0785699	0.596758	NO				sba	0.302351	0.165552	0.999092	NO
CG4797	-0.668254	0.05994	0.562762	NO				az2	-0.417739	0.209344	0.999092	NO
Sod	-0.321008	0.0600773	0.563016	NO				Lhr	-0.613985	0.272649	0.999092	NO
Upf2	0.376125	0.0648576	0.575846	NO				Parg	0.323189	0.190455	0.999092	NO
CG8771	0.345328	0.066496	0.583645	NO				pnut	0.272481	0.15793	0.999092	NO
CG7837	0.638863	0.0791627	0.597407	NO				CG6488	-0.205061	0.171315	0.999092	NO
nonA-l	0.427566	0.0943988	0.622881	NO				CG4836	-0.551432	0.213692	0.999092	NO
CG10527	-0.467066	0.0617338	0.565771	NO				CG12081	-0.348183	0.176274	0.999092	NO
Gasp	0.376144	0.0767084	0.591352	NO				CG4098	-0.445189	0.206811	0.999092	NO
CG18870	0.427956	0.0928544	0.618114	NO				Fur1	0.337596	0.160659	0.999092	NO
Mmp2	0.426242	0.061332	0.564925	NO				Fit2	-0.35401	0.225064	0.999092	NO
Cht8	-0.634974	0.0609203	0.563999	NO				pex2	-0.266549	0.173907	0.999092	NO
Hakai	-0.34153	0.0731215	0.590677	NO				gkt	0.323915	0.205399	0.999092	NO
CG2875	0.423998	0.072869	0.590677	NO				wibg	-0.3431	0.198121	0.999092	NO
CG6232	0.389628	0.0867862	0.607098	NO				CG5919	-0.235565	0.185061	0.999092	NO
CG10053	-0.619153	0.0901328	0.612195	NO				CG7656	0.275486	0.164639	0.999092	NO
ND23	-0.32295	0.0626323	0.57059	NO				CG31380	-0.765964	0.241546	0.999092	NO
Aats-cys	0.278479	0.0639253	0.573924	NO				CG12974	0.261586	0.157432	0.999092	NO
CG7461	-0.369925	0.0613998	0.564925	NO				CG43064	1.13832	0.214139	0.999092	NO
CG10341	0.821544	0.0680843	0.589588	NO				CG13306	-0.378329	0.232357	0.999092	NO
CG9360	-1.32141	0.0623096	0.568334	NO				Gmd	0.254021	0.161415	0.999092	NO
CG7739	0.21722	0.063324	0.573918	NO				CG14235	-0.231955	0.156821	0.999092	NO
CG42362	0.75494	0.0620709	0.567506	NO				Gr61a	-0.809726	0.319889	0.999092	NO
disp	0.589393	0.0692459	0.589588	NO				CG42684	0.250678	0.161643	0.999092	NO
CG2017	0.55328	0.0619515	0.567089	NO				CG14291	-1.41471	0.267833	0.999092	NO
CG42363	0.754279	0.0621751	0.567782	NO				CG30051	-0.238063	0.1953	0.999092	NO
CG9090	-0.364938	0.0777344	0.593489	NO				Hexo2	-0.331693	0.181539	0.999092	NO
Dbp45A	0.328773	0.0687755	0.589588	NO				CG6379	0.249005	0.173707	0.999092	NO
mRpS30	-0.304887	0.0636815	0.573924	NO				malpha	0.670634	0.23508	0.999092	NO
CG2680	-0.713348	0.0874267	0.607592	NO				CG8249	-0.456518	0.16203	0.999092	NO
CG32112	-0.271946	0.0688913	0.589588	NO				CG3226	-0.229453	0.162947	0.999092	NO
CG17919	-0.363261	0.0659377	0.58007	NO				APP-BP1	0.245612	0.176841	0.999092	NO
ird1	0.344278	0.0692435	0.589588	NO				jigr1	-0.250862	0.183253	0.999092	NO
CG42336	-0.324925	0.0657583	0.58007	NO				CG5171	-0.874956	0.216216	0.999092	NO
CG34126	0.401934	0.0647721	0.575846	NO				CG13422	-0.751514	0.26651	0.999092	NO
pcm	0.443332	0.0684084	0.589588	NO				CG17807	-2.17706	0.234608	0.999092	NO
CkIIalpha-i3	-0.797769	0.0764967	0.591352	NO				CG12262	-0.351731	0.161304	0.999092	NO
CG31272	-0.829082	0.0773121	0.593164	NO				cp309	1.11008	0.166599	0.999092	NO
cnn	0.924779	0.0697923	0.590677	NO				mtt	0.696713	0.213812	0.999092	NO
CG3711	0.431619	0.0724894	0.590677	NO				Npc1b	-0.873481	0.159248	0.999092	NO
mRpL4	-0.384834	0.0681299	0.589588	NO				CG14207	-0.218235	0.159801	0.999092	NO
CG30183	0.541653	0.0795751	0.597407	NO				CG31712	-0.209261	0.168635	0.999092	NO
Orct	-0.395035	0.0764513	0.591352	NO				ncd	-0.288532	0.237469	0.999092	NO
sno	0.610738	0.0737039	0.590677	NO				fusl	-0.473359	0.220914	0.999092	NO
CG6283	1.38446	0.0644671	0.575706	NO				U4-U6-60K	-0.251614	0.189436	0.999092	NO
CG15423	-0.553505	0.0659284	0.58007	NO				CG14997	0.181774	0.166005	0.999092	NO
gkt	0.389623	0.0742412	0.590677	NO				CG9135	0.223218	0.206297	0.999092	NO
mRpS18B	-0.313134	0.0738429	0.590677	NO				unc-119	0.294491	0.180071	0.999092	NO
CG4769	-0.243707	0.0634684	0.573918	NO				GstD6	1.5292	0.342945	0.999092	NO
CG13796	0.550968	0.0902061	0.612195	NO				CG34232	-0.828002	0.162381	0.999092	NO
CG31869	-0.506269	0.0896536	0.612195	NO				pk	-0.631366	0.216521	0.999092	NO
wit	-0.554227	0.0687131	0.589588	NO				CG12229	-0.516933	0.328775	0.999092	NO
CG6379	0.340243	0.0713616	0.590677	NO				oys	0.236999	0.16173	0.999092	NO
CG3097	-0.607663	0.0657372	0.58007	NO				Oatp33Eb	0.227264	0.161981	0.999092	NO
CG2911	-0.400349	0.0735482	0.590677	NO				Irk2	-0.214532	0.162083	0.999092	NO
kel	0.327852	0.0702593	0.590677	NO				ssp2	0.286157	0.172284	0.999092	NO
Eip74EF	0.417315	0.0687869	0.589588	NO				CG18262	-0.243991	0.237501	0.999092	NO
Klp68D	0.599219	0.0795212	0.597407	NO				CG31087	0.353765	0.163318	0.999092	NO
CG1143	-0.496891	0.0647092	0.575846	NO				Nufip	-0.308212	0.216461	0.999092	NO
Lim3	-0.431027	0.0801513	0.597407	NO				CG31004	0.559917	0.169799	0.999092	NO
CG6836	-0.486955	0.0725628	0.590677	NO				pcl	0.262879	0.167355	0.999092	NO
CG6325	0.411666	0.0799364	0.597407	NO				l(1)G0196	0.244466	0.164964	0.999092	NO
CG6108	0.575354	0.078616	0.596758	NO				YL-1	-0.207006	0.197816	0.999092	NO
CG1887	-1.1654	0.0901352	0.612195	NO				Fen1	-0.31167	0.227624	0.999092	NO
DIP2	0.471912	0.0677698	0.589588	NO				CG15210	0.690684	0.175323	0.999092	NO
l(2)gl	0.433044	0.0661713	0.581459	NO				lft	-0.28395	0.201951	0.999092	NO
Npc2b	-0.691807	0.0714313	0.590677	NO				CG32850	-0.263062	0.176711	0.999092	NO
LanB1	0.401157	0.0680566	0.589588	NO				CG2065	-1.12926	0.187541	0.999092	NO
dod	-0.279053	0.0743154	0.590677	NO				CG30285	-0.670686	0.209153	0.999092	NO
CG11425	-2.06591	0.0964741	0.625597	NO				CG31547	-0.314353	0.165796	0.999092	NO
Galt	-0.311091	0.0682166	0.589588	NO				NK7.1	0.291279	0.19343	0.999092	NO
Atg8a	0.380123	0.0658986	0.58007	NO				CG8089	-0.289757	0.279587	0.999092	NO
CG5805	-0.356229	0.0674909	0.589588	NO				KCNQ	0.425984	0.166146	0.999092	NO
CG12219	-0.359046	0.0743407	0.590677	NO				CG18171	0.668916	0.260237	0.999092	NO
CG14868	0.635865	0.10372	0.63381	NO				form3	-0.375939	0.177941	0.999092	NO
CG14661	-0.456338	0.0869184	0.607098	NO				CG11208	-0.251502	0.16629	0.999092	NO
CG15803	0.744581	0.0983196	0.628198	NO				Khc	0.173644	0.165284	0.999092	NO
Arp14D	0.25395	0.0675569	0.589588	NO				CG10039	0.656352	0.175926	0.999092	NO
CG14647	-0.305258	0.0696846	0.590677	NO				CG3168	-1.06767	0.184073	0.999092	NO
CG32428	0.63287	0.0756037	0.591352	NO				Rel	0.36219	0.16618	0.999092	NO
pex12	-0.269237	0.0819772	0.597407	NO				CG1103	-0.24296	0.218975	0.999092	NO
CG17754	0.472139	0.0759862	0.591352	NO				CG8569	-0.303701	0.211818	0.999092	NO
RhoGAP92B	-0.247124	0.0670571	0.586559	NO				CG15247	-0.225894	0.212054	0.999092	NO
Taf7	-0.389361	0.0740124	0.590677	NO				sev	-0.727635	0.201052	0.999092	NO
CG6891	-0.50106	0.0679654	0.589588	NO				sha	-0.774215	0.194424	0.999092	NO
Paip2	0.48415	0.078713	0.596758	NO				CG6931	0.451235	0.339837	0.999092	NO
CG12560	-0.633311	0.0733759	0.590677	NO				CG9867	-0.329374	0.206402	0.999092	NO
GstD4	2.00853	0.0762948	0.591352	NO				CG11777	-0.372115	0.19491	0.999092	NO
CG11178	0.374492	0.0721108	0.590677	NO				CG11284	-0.189319	0.168054	0.999092	NO
lab	-0.369171	0.0827792	0.597785	NO				Nep1	-0.380986	0.171538	0.999092	NO
Ppn	0.518215	0.0691026	0.589588	NO				CG14232	-0.209105	0.192459	0.999092	NO
mRpL40	-0.335654	0.0824583	0.597656	NO				CG32572	-0.257203	0.257211	0.999092	NO
CG11790	-0.833933	0.0753163	0.591352	NO				tsl	-0.413015	0.221625	0.999092	NO
CG2772	-2.49012	0.0963316	0.625382	NO				CG42456	-0.194215	0.179161	0.999092	NO
CG30051	-0.353767	0.0939453	0.622519	NO				sle	0.256658	0.207368	0.999092	NO
CG8353	-0.547385	0.0692277	0.589588	NO				AQP	-0.292514	0.248395	0.999092	NO
CG14882	0.435758	0.109219	0.638357	NO				CG4645	-0.186879	0.174107	0.999092	NO
CG8199	-0.231711	0.0718345	0.590677	NO				CG42837	-0.202787	0.169958	0.999092	NO
CG5913	-0.231177	0.0712291	0.590677	NO				CG2812	-0.365354	0.247341	0.999092	NO
CG42748	0.362715	0.0691996	0.589588	NO				CG7112	0.206807	0.174561	0.999092	NO
MED23	0.433006	0.0774699	0.593431	NO				CG7509	-0.572404	0.380054	0.999092	NO
CG33144	0.381631	0.0686314	0.589588	NO				CG6043	-0.314604	0.171846	0.999092	NO
Neb-cGP	-0.428449	0.0711062	0.590677	NO				CG34401	0.399746	0.182704	0.999092	NO
crl	-0.268301	0.0703009	0.590677	NO				CG7943	-0.197993	0.178947	0.999092	NO
CG5126	0.527669	0.0781152	0.595163	NO				ome	0.869802	0.169381	0.999092	NO
Oatp58Da	1.53537	0.0868456	0.607098	NO				knrl	-0.252776	0.211655	0.999092	NO
CG10333	-0.244262	0.0744057	0.590677	NO				CG13796	-0.302345	0.183446	0.999092	NO
CG4933	-0.381727	0.076549	0.591352	NO				CG31673	-0.408874	0.173303	0.999092	NO
nec	-0.484541	0.0805376	0.597407	NO				CG33958	0.984369	0.385462	0.999092	NO
CG2681	-0.684316	0.0702457	0.590677	NO				CG10306	0.227626	0.169064	0.999092	NO
l(3)76BDr	0.306037	0.0710317	0.590677	NO				Cyp313b1	-0.267606	0.238578	0.999092	NO
CG16936	-0.649121	0.069014	0.589588	NO				Sox14	0.299486	0.182811	0.999092	NO
CG31463	-0.588714	0.0746224	0.590825	NO				Prat2	-1.0911	0.274456	0.999092	NO
Srp54	0.336317	0.0712391	0.590677	NO				CG5867	-0.310703	0.173813	0.999092	NO
CG4511	-0.297736	0.0727991	0.590677	NO				NAAT1	-0.383874	0.170781	0.999092	NO
Unc-76	-0.260359	0.0725302	0.590677	NO				CG6201	0.496713	0.271705	0.999092	NO
Gtp-bp	-0.269546	0.0714856	0.590677	NO				Sur-8	0.230569	0.174069	0.999092	NO
yellow-d	-1.16697	0.0743704	0.590677	NO				CG33143	-0.73129	0.241042	0.999092	NO
mRpS35	-0.409681	0.0768475	0.591352	NO				CG9344	-0.306233	0.212491	0.999092	NO
yellow-b	-0.510139	0.0849154	0.601661	NO				CG13937	0.213377	0.210835	0.999092	NO
Tgt	0.313263	0.0777304	0.593489	NO				Vps33B	-0.248666	0.228164	0.999092	NO
CG11125	0.407127	0.113395	0.646526	NO				CG10311	-0.251557	0.189708	0.999092	NO
CG32100	0.303706	0.0888043	0.608532	NO				CG10217	-0.301366	0.199352	0.999092	NO
lva	0.336749	0.0705393	0.590677	NO				CG8297	-0.186958	0.201412	0.999092	NO
nbs	0.682168	0.0744852	0.590677	NO				CG7029	0.326354	0.171903	0.999092	NO
CG11878	0.64058	0.0725898	0.590677	NO				CG9682	-1.78294	0.175972	0.999092	NO
Hs3st-A	0.458852	0.0882348	0.607752	NO				CG42817	-0.292419	0.226396	0.999092	NO
dgt2	0.559576	0.103641	0.63381	NO				CG5180	-0.190233	0.242482	0.999092	NO
CG13807	-0.417103	0.10386	0.63381	NO				Mal-B1	-1.17959	0.177975	0.999092	NO
CG9967	1.11578	0.0954837	0.625162	NO				CG14401	-0.298899	0.225147	0.999092	NO
CG7757	-0.262847	0.0730978	0.590677	NO				CG4433	-0.530224	0.182624	0.999092	NO
Pcd	-0.337502	0.082896	0.597785	NO				pico	-0.34878	0.218839	0.999092	NO
spn-A	0.341736	0.10026	0.630856	NO				CG17278	-0.377861	0.258024	0.999092	NO
ptr	0.463988	0.0707915	0.590677	NO				CG31076	1.29765	0.258223	0.999092	NO
CG8728	-0.239804	0.0731353	0.590677	NO				Sry-beta	-0.203994	0.240783	0.999092	NO
NAAT1	-0.516397	0.0708751	0.590677	NO				CG12404	-0.280767	0.178963	0.999092	NO
CG32054	0.604316	0.0712052	0.590677	NO				CG6905	-0.215413	0.19607	0.999092	NO
CG1041	-0.29466	0.075263	0.591352	NO				CkIIalpha-i1	0.382004	0.245923	0.999092	NO
CG6426	-0.360444	0.0828293	0.597785	NO				angel	-0.206451	0.236635	0.999092	NO
alpha-Est2	-0.548549	0.0889418	0.608799	NO				CG18428	-0.245276	0.237422	0.999092	NO
CG3808	0.474631	0.0794879	0.597407	NO				RhoGAP102A	-0.2727	0.250336	0.999092	NO
CG7296	-0.637522	0.0739387	0.590677	NO				CG33120	-0.426784	0.212128	0.999092	NO
alpha-Adaptin	0.330461	0.0743842	0.590677	NO				Sema-1b	-0.170207	0.183524	0.999092	NO
Uhg1	-0.557564	0.0821617	0.59754	NO				Mpk2	2.01489	0.201959	0.999092	NO
Sbf	0.477118	0.0811216	0.597407	NO				MED19	-0.200921	0.190834	0.999092	NO
DOR	0.546825	0.0749947	0.591352	NO				Hil	-0.414652	0.212827	0.999092	NO
CstF-64	-0.314791	0.0817247	0.597407	NO				CG3032	-0.316491	0.335012	0.999092	NO
CG31229	-0.395277	0.0834408	0.599545	NO				Sug	-0.321029	0.181077	0.999092	NO
CG7995	-0.369639	0.0726587	0.590677	NO				Def	1.28035	0.34316	0.999092	NO
Bap60	-0.242868	0.0745269	0.590677	NO				CG15073	-0.269934	0.242482	0.999092	NO
Su(var)2-10	0.443604	0.0777409	0.593489	NO				CG30273	0.51595	0.227794	0.999092	NO
CG7280	-0.390442	0.0825245	0.597656	NO				CG4511	-0.220584	0.189652	0.999092	NO
CG7246	0.433235	0.094891	0.624682	NO				CG9297	-0.306263	0.179664	0.999092	NO
Tpi	-0.326805	0.0723381	0.590677	NO				mew	0.320191	0.182685	0.999092	NO
Cyp28a5	0.475478	0.0739026	0.590677	NO				Fancl	0.248143	0.177391	0.999092	NO
Hr96	-0.329179	0.0722809	0.590677	NO				CG30094	-0.304098	0.260105	0.999092	NO
mus209	0.90224	0.101414	0.63117	NO				Ir75d	-0.312945	0.283843	0.999092	NO
CG8229	-0.360355	0.0750954	0.591352	NO				pst	-0.742875	0.183743	0.999092	NO
CG9175	-0.253618	0.0800899	0.597407	NO				CG5235	-0.240926	0.258178	0.999092	NO
rump	-0.262279	0.0735154	0.590677	NO				CG31360	-0.236657	0.258286	0.999092	NO
CG8939	0.390612	0.0792796	0.597407	NO				CG14077	-0.313145	0.285204	0.999092	NO
CG9027	-0.477131	0.0775015	0.593431	NO				Ir25a	-0.8288	0.339016	0.999092	NO
CG17660	-0.295486	0.0728264	0.590677	NO				MED30	0.229908	0.225561	0.999092	NO
CG9593	0.669728	0.112166	0.644786	NO				CG14204	-1.35719	0.406609	0.999092	NO
CG9951	-0.300252	0.0820249	0.597407	NO				Ald	-0.1836	0.182445	0.999092	NO
bou	-0.401337	0.114877	0.648169	NO				snoRNA:660	-0.323963	0.248248	0.999092	NO
Sgt	-0.259258	0.0757047	0.591352	NO				CG3376	-0.53308	0.26142	0.999092	NO
jing	0.65381	0.0925099	0.617582	NO				CR43493	-0.702863	0.2913	0.999092	NO
CG17593	-0.244106	0.0744284	0.590677	NO				CG10600	0.383832	0.183037	0.999092	NO
Chd64	0.241864	0.0740037	0.590677	NO				CG13865	-0.189897	0.198043	0.999092	NO
CG9640	-0.592129	0.105508	0.636348	NO				CG18659	0.237729	0.187743	0.999092	NO
CG17032	-0.389241	0.08533	0.602703	NO				CG7322	-0.283555	0.18712	0.999092	NO
ea	-0.357252	0.100041	0.630856	NO				CG11034	2.58716	0.24187	0.999092	NO
CG11255	-0.267974	0.0756674	0.591352	NO				Fit1	0.17557	0.17948	0.999092	NO
dream	-0.255777	0.07332	0.590677	NO				CG17036	-0.473643	0.2075	0.999092	NO
hoip	0.543095	0.0810312	0.597407	NO				CG42335	0.933929	0.181158	0.999092	NO
CG14722	0.772048	0.0847038	0.601661	NO				N	0.258943	0.260622	0.999092	NO
fbl6	0.291014	0.0836968	0.599545	NO				AttD	0.780524	0.442546	0.999092	NO
CG5214	-0.229707	0.073497	0.590677	NO				Mal-A2	0.291618	0.186898	0.999092	NO
tai	0.464718	0.0739674	0.590677	NO				Pif1B	-0.227143	0.178569	0.999092	NO
CG9727	0.612511	0.0807353	0.597407	NO				mRpL20	0.338327	0.204308	0.999092	NO
Sec61beta	-0.319879	0.074213	0.590677	NO				Cyp12d1-d	-1.48733	0.316545	0.999092	NO
CG30339	-0.664078	0.0754546	0.591352	NO				dro2	3.47076	0.36601	0.999092	NO
CG11200	-0.421847	0.0756572	0.591352	NO				Rh50	-0.452591	0.198519	0.999092	NO
CG1444	-0.265595	0.0747075	0.59089	NO				CG6908	-1.04148	0.180802	0.999092	NO
CG32350	0.354122	0.0817304	0.597407	NO				Rcd-1	-0.154144	0.186793	0.999092	NO
CG9427	-0.62334	0.10742	0.637226	NO				CG14877	0.437193	0.315881	0.999092	NO
CG31663	-0.595637	0.0993885	0.630829	NO				CG14645	-0.306735	0.200746	0.999092	NO
GstD1	0.804255	0.0796603	0.597407	NO				CG13001	-0.23552	0.299048	0.999092	NO
Jon99Fii	-1.4522	0.0966872	0.625597	NO				Aats-ala-m	0.232332	0.195951	0.999092	NO
cta	0.301471	0.0881336	0.607691	NO				Fip1	0.234323	0.199279	0.999092	NO
CG9813	-1.47564	0.087027	0.607098	NO				l(2)dtl	-0.241707	0.281836	0.999092	NO
Ir	-0.485639	0.0750354	0.591352	NO				wun	-0.253927	0.185406	0.999092	NO
loj	0.249918	0.0819199	0.597407	NO				Ppt1	-0.238333	0.22712	0.999092	NO
CG3841	0.562519	0.0761486	0.591352	NO				CG4813	-0.242477	0.257531	0.999092	NO
Cyp6a13	-0.618609	0.0759044	0.591352	NO				pros	0.30961	0.25316	0.999092	NO
CG8788	-0.509044	0.0753008	0.591352	NO				l(2)35Cc	-0.23206	0.267017	0.999092	NO
CG5384	-0.226266	0.0764135	0.591352	NO				CG6180	0.369208	0.183346	0.999092	NO
CG8232	0.273465	0.076822	0.591352	NO				CG10332	0.674388	0.465638	0.999092	NO
CG8289	0.274823	0.0849703	0.601661	NO				CG14132	-0.259108	0.269307	0.999092	NO
CG4911	0.619704	0.0878671	0.607613	NO				IM18	0.674388	0.466083	0.999092	NO
CG6443	-0.272302	0.0872805	0.607333	NO				CG4830	-0.983422	0.21404	0.999092	NO
gk	-0.634898	0.115882	0.648169	NO				CG30428	2.70419	0.387203	0.999092	NO
Top2	0.373541	0.0784565	0.596758	NO				CG9813	-1.1584	0.247464	0.999092	NO
CG17278	-0.547798	0.115727	0.648169	NO				cv-c	0.244262	0.189268	0.999092	NO
CG16979	0.304142	0.0861834	0.60668	NO				Cortactin	0.202402	0.183293	0.999092	NO
l(2)35Di	-0.308129	0.0804209	0.597407	NO				CG12304	-0.173841	0.19207	0.999092	NO
bbx	0.379954	0.0766258	0.591352	NO				CG15128	-1.5348	0.470968	0.999092	NO
CG11470	-1.78374	0.12835	0.65962	NO				DNApol-eta	-0.313433	0.295713	0.999092	NO
CG34212	-2.1306	0.0876578	0.607592	NO				CG5500	-0.239562	0.241225	0.999092	NO
CG31755	-0.576027	0.120967	0.65439	NO				CHMP2B	0.420289	0.19881	0.999092	NO
RpII140	0.311556	0.076922	0.591352	NO				spi	-0.22561	0.195582	0.999092	NO
Mal-A6	0.687245	0.0825668	0.597656	NO				CG4680	0.368104	0.231312	0.999092	NO
Sin	-0.349565	0.0920165	0.617254	NO				CG13088	-0.315265	0.279248	0.999092	NO
tx	-0.456369	0.121841	0.65439	NO				CG31278	-0.238355	0.253334	0.999092	NO
CG3192	-0.284726	0.0810745	0.597407	NO				CG11426	-0.424141	0.185534	0.999092	NO
HP4	0.312616	0.108415	0.637226	NO				synaptogyrin	-0.71117	0.31526	0.999092	NO
CG14482	-0.371354	0.0825448	0.597656	NO				CG17816	-0.567235	0.331855	0.999092	NO
Tdc1	-0.324345	0.0808842	0.597407	NO				ALiX	0.213273	0.183733	0.999092	NO
rok	0.397402	0.0779027	0.594134	NO				CG9498	-0.548958	0.183998	0.999092	NO
pex16	-0.238247	0.080672	0.597407	NO				CG14968	0.175795	0.189038	0.999092	NO
mRpL2	-0.296589	0.0880181	0.607691	NO				CG12024	-0.201743	0.223628	0.999092	NO
CG9248	0.351984	0.0819956	0.597407	NO				dnr1	-0.303894	0.18806	0.999092	NO
HmgZ	0.388595	0.0843388	0.600804	NO				CG15715	-0.234709	0.195192	0.999092	NO
CG7339	0.369157	0.10233	0.633531	NO				CG17121	-0.422978	0.206745	0.999092	NO
CG13784	0.589781	0.0838245	0.599545	NO				CR30055	-0.265773	0.227264	0.999092	NO
CG5953	0.374	0.0794136	0.597407	NO				CG10680	-0.77699	0.234786	0.999092	NO
CG43120	-1.09599	0.0801328	0.597407	NO				Galk	0.40391	0.187745	0.999092	NO
Ddc	-0.693831	0.0947535	0.624641	NO				Ugt58Fa	-0.847189	0.276835	0.999092	NO
shg	0.539219	0.0830565	0.59782	NO				CG12581	-0.228949	0.200485	0.999092	NO
CG3045	0.469637	0.107127	0.637226	NO				CG10405	-0.262637	0.229843	0.999092	NO
CG8142	0.380494	0.126905	0.658464	NO				Rbsn-5	0.167233	0.209928	0.999092	NO
Prat	-0.379166	0.0834628	0.599545	NO				CG31473	0.365378	0.321336	0.999092	NO
pst	-1.02187	0.085482	0.602703	NO				Pmi	0.234289	0.19485	0.999092	NO
lack	0.43723	0.0786608	0.596758	NO				CG43336	1.35316	0.488667	0.999092	NO
CG32264	0.279242	0.0805714	0.597407	NO				CG8494	0.307731	0.200164	0.999092	NO
Trxr-1	0.343104	0.0830239	0.59782	NO				CG11943	0.804966	0.198173	0.999092	NO
CG17477	-1.02642	0.141912	0.66991	NO				CG9098	-0.386781	0.28461	0.999092	NO
W	0.701643	0.0950894	0.624726	NO				CG12140	-0.177984	0.186781	0.999092	NO
thetaTry	-0.684398	0.0801178	0.597407	NO				CG11353	-0.582937	0.219842	0.999092	NO
Dl	0.604471	0.117865	0.654071	NO				yip7	-0.312276	0.21742	0.999092	NO
emb	0.32361	0.0797845	0.597407	NO				CG34455	-0.269601	0.188842	0.999092	NO
CG8331	-0.297409	0.080518	0.597407	NO				yellow-d	-0.816813	0.196896	0.999092	NO
CG11906	-0.43372	0.0898256	0.612195	NO				CG3294	-0.286318	0.279791	0.999092	NO
tst	0.257045	0.0854648	0.602703	NO				CG13950	-0.330831	0.245485	0.999092	NO
Tpc1	0.347349	0.0927199	0.618114	NO				RhoBTB	-0.195417	0.189619	0.999092	NO
CG42321	0.343706	0.0818341	0.597407	NO				futsch	-0.434046	0.418335	0.999092	NO
Cul-3	0.314062	0.0811601	0.597407	NO				CG32681	-0.305663	0.277963	0.999092	NO
qtc	-0.46855	0.0815504	0.597407	NO				pinta	-0.347432	0.198209	0.999092	NO
mRpS29	-0.285195	0.0888235	0.608532	NO				CG10435	0.228062	0.20328	0.999092	NO
CG12643	0.574552	0.093192	0.61913	NO				AttC	1.27008	0.501272	0.999092	NO
Sytbeta	0.491122	0.125578	0.656516	NO				CG42259	0.269104	0.271735	0.999092	NO
Utx	0.31849	0.0902349	0.612195	NO				DptB	1.18386	0.502046	0.999092	NO
Hmgs	-0.212359	0.081958	0.597407	NO				Jheh3	-0.361185	0.190818	0.999092	NO
Hsc70-4	0.323417	0.0881468	0.607691	NO				CG2010	-0.294836	0.26303	0.999092	NO
CG16892	0.351676	0.12866	0.65962	NO				tgy	-1.07964	0.201898	0.999092	NO
CG32633	-0.471422	0.0820359	0.597407	NO				Btd	0.78882	0.274321	0.999092	NO
CG13373	0.461365	0.131335	0.661873	NO				CG11880	0.232429	0.187262	0.999092	NO
CG1970	-0.193545	0.0803586	0.597407	NO				olf186-M	-0.308057	0.220901	0.999092	NO
waw	0.385723	0.0812414	0.597407	NO				CG10809	0.207911	0.225037	0.999092	NO
trem	-0.423146	0.102496	0.633531	NO				CG4294	-0.951627	0.201446	0.999092	NO
CG5010	-1.38133	0.08144	0.597407	NO				CG14695	2.10873	0.45694	0.999092	NO
Sas-4	0.414535	0.140287	0.668366	NO				CG6701	0.247006	0.189314	0.999092	NO
snoRNA:660	-0.533459	0.136154	0.66603	NO				cv-2	-0.371897	0.22733	0.999092	NO
CG4928	-0.481338	0.0811446	0.597407	NO				CG5946	0.213846	0.190698	0.999092	NO
MED7	-0.288744	0.0980248	0.627882	NO				CG7175	-0.212787	0.215084	0.999092	NO
CG1673	-0.381562	0.108583	0.637226	NO				elm	-0.128093	0.187953	0.999092	NO
CG12413	-0.364743	0.0956491	0.625245	NO				CG18747	0.285117	0.194155	0.999092	NO
tra	-0.40356	0.0962291	0.625245	NO				Ravus	0.264113	0.261172	0.999092	NO
CG7992	-0.239827	0.0820657	0.597407	NO				CG7386	-0.325096	0.295937	0.999092	NO
CG9903	-0.791178	0.0873041	0.607333	NO				kar	0.260868	0.217749	0.999092	NO
bip1	0.698843	0.0865869	0.607098	NO				CG3091	0.448207	0.188907	0.999092	NO
Cyp4p3	-0.733234	0.12995	0.661048	NO				CG14252	-0.296071	0.317222	0.999092	NO
CG17187	0.576592	0.120228	0.65439	NO				CG14722	0.516105	0.205296	0.999092	NO
CG9215	-0.26836	0.0952044	0.624726	NO				CG42531	0.729602	0.459695	0.999092	NO
CG1309	-0.199581	0.0844881	0.600804	NO				CG18048	-0.365361	0.270366	0.999092	NO
CG18659	-0.30082	0.0823533	0.597656	NO				Ets98B	-0.554116	0.251872	0.999092	NO
Ugt86Da	0.443452	0.0828457	0.597785	NO				l(1)G0255	-0.175237	0.189401	0.999092	NO
Jra	-0.394115	0.0835724	0.599545	NO				CG33057	-0.499031	0.359293	0.999092	NO
CG31875	-0.411015	0.116668	0.651169	NO				List	0.682374	0.255254	0.999092	NO
key	-0.243147	0.0838089	0.599545	NO				dar1	-0.363692	0.322927	0.999092	NO
Tsp42Eg	-0.404384	0.087125	0.607187	NO				stv	0.588208	0.190989	0.999092	NO
CG7852	0.329057	0.0944053	0.622881	NO				P5CDh1	-0.196483	0.198942	0.999092	NO
CG32379	-0.723666	0.0976699	0.627462	NO				CG13896	-0.340018	0.297074	0.999092	NO
CG4288	0.693357	0.133701	0.663255	NO				CG43349	0.409787	0.193473	0.999092	NO
CG14441	0.765081	0.0952492	0.624726	NO				CG9640	-0.390263	0.293971	0.999092	NO
CG9437	-0.330115	0.107107	0.637226	NO				CG9451	0.660186	0.331084	0.999092	NO
CG1814	0.311851	0.106885	0.637226	NO				CG11854	0.291048	0.279448	0.999092	NO
CG14971	0.310807	0.089747	0.612195	NO				Aats-val	0.177971	0.19341	0.999092	NO
Cht5	-0.942112	0.137888	0.668204	NO				Rtc1	-0.263542	0.223085	0.999092	NO
Spec2	-0.301012	0.0989997	0.630012	NO				kune	-0.204788	0.222399	0.999092	NO
Cap-H2	0.374418	0.0996688	0.630856	NO				EDTP	-0.165945	0.200374	0.999092	NO
CalpB	-0.51052	0.0850003	0.601661	NO				wit	-0.365125	0.201004	0.999092	NO
CG10674	-0.445849	0.0982884	0.628198	NO				CG12125	-0.180776	0.219324	0.999092	NO
Pdp	-0.262276	0.091762	0.616564	NO				msn	0.301142	0.195228	0.999092	NO
Hydr1	-0.31273	0.0842221	0.600804	NO				CG5084	-0.945873	0.466724	0.999092	NO
CG42613	0.641875	0.122335	0.65439	NO				CG8786	-0.264517	0.268727	0.999092	NO
CG32708	0.389897	0.123199	0.65439	NO				Pdsw	-0.407482	0.2007	0.999092	NO
CG7637	0.471	0.119734	0.65439	NO				Gld	0.347104	0.25753	0.999092	NO
CG12018	0.438711	0.146489	0.67573	NO				CG7206	0.323074	0.210011	0.999092	NO
vig	0.318308	0.0867208	0.607098	NO				Invadolysin	-0.375974	0.319143	0.999092	NO
endoA	0.32409	0.0887812	0.608532	NO				CG2100	-0.206865	0.265259	0.999092	NO
adp	0.296732	0.100838	0.630893	NO				Cyp309a2	-0.624045	0.517406	0.999092	NO
tadr	-0.52512	0.118938	0.654071	NO				Aly	0.262466	0.199395	0.999092	NO
mRpS16	-0.340779	0.103924	0.63381	NO				CG4973	-0.26055	0.269055	0.999092	NO
CG30015	-0.465307	0.0849327	0.601661	NO				CG1358	-0.287047	0.208366	0.999092	NO
Npc2f	-0.554143	0.086385	0.607098	NO				CG12112	-0.980515	0.263113	0.999092	NO
CG11070	0.301528	0.0899032	0.612195	NO				CG8366	-0.284716	0.278194	0.999092	NO
PMCA	0.325853	0.0855399	0.602703	NO				CG14512	-0.247358	0.295004	0.999092	NO
CG10326	0.327473	0.102302	0.633531	NO				calypso	-0.262683	0.265831	0.999092	NO
CG16749	-0.700646	0.0854892	0.602703	NO				CG13698	-0.367947	0.283231	0.999092	NO
CG4830	-1.28542	0.0970979	0.625597	NO				stops	-0.415177	0.334274	0.999092	NO
CG8611	0.388488	0.0997409	0.630856	NO				btl	0.303788	0.278502	0.999092	NO
CG11436	0.341276	0.125914	0.656945	NO				Xrp1	0.244602	0.205428	0.999092	NO
tud	0.443089	0.0867283	0.607098	NO				CG33964	-0.912302	0.21263	0.999092	NO
Nrg	0.428143	0.0912505	0.614201	NO				CG1806	-0.29235	0.303398	0.999092	NO
CG8774	-1.69497	0.0867996	0.607098	NO				CG13893	0.572607	0.200597	0.999092	NO
nimC3	-0.622457	0.0952544	0.624726	NO				CG2543	-0.324681	0.246279	0.999092	NO
mRpL13	-0.235136	0.102871	0.63381	NO				Sec61beta	-0.223977	0.195681	0.999092	NO
slo	0.506784	0.10113	0.631053	NO				CG5315	-0.167474	0.197373	0.999092	NO
CG10320	-0.461979	0.0907332	0.613358	NO				gammaTub23C	-0.190008	0.256619	0.999092	NO
CG3645	-0.336258	0.0993713	0.630829	NO				CG15422	0.314701	0.196252	0.999092	NO
CG1265	-0.271758	0.088525	0.608532	NO				CG8369	-0.399306	0.268833	0.999092	NO
CG9701	-0.668653	0.0983142	0.628198	NO				Irc	-0.383327	0.219138	0.999092	NO
l(1)G0144	0.281482	0.123387	0.65439	NO				CG13175	-0.909217	0.21435	0.999092	NO
Sra-1	0.232013	0.087812	0.607613	NO				CG42248	-0.256701	0.311475	0.999092	NO
Ten-a	0.520597	0.147347	0.67573	NO				CG12541	-0.727564	0.290839	0.999092	NO
CG34301	-0.523062	0.0949224	0.624682	NO				CG4623	-0.257354	0.215211	0.999092	NO
PDCD-5	-0.354141	0.0903641	0.61253	NO				CG4004	0.197119	0.284012	0.999092	NO
CG4538	0.246646	0.087619	0.607592	NO				Paip2	-0.29627	0.206507	0.999092	NO
fok	0.620999	0.0870332	0.607098	NO				CG9911	-0.169262	0.198842	0.999092	NO
CG5941	-0.255479	0.0942182	0.622881	NO				CG32755	-0.287406	0.326318	0.999092	NO
CG7970	-0.287678	0.0875413	0.607592	NO				Lpin	0.361747	0.198964	0.999092	NO
CG15514	-0.276888	0.0956981	0.625245	NO				wdb	0.290259	0.201182	0.999092	NO
CG30424	-0.306408	0.0887003	0.608532	NO				CG14621	-0.225617	0.220361	0.999092	NO
CG10646	-0.3802	0.123822	0.65439	NO				CG5656	0.471712	0.604536	0.999092	NO
Atg1	0.463954	0.0908343	0.613358	NO				CG14463	-0.27524	0.235618	0.999092	NO
GlcAT-I	0.299158	0.105096	0.635761	NO				RhoGAP15B	0.292364	0.204506	0.999092	NO
MAGE	-0.340891	0.162715	0.68491	NO				Gapdh1	-0.178784	0.200774	0.999092	NO
Nhe1	0.218458	0.0922438	0.617582	NO				CG18473	-1.05403	0.262205	0.999092	NO
CG2200	-0.308439	0.0967232	0.625597	NO				CG42249	0.173502	0.20053	0.999092	NO
CG3876	0.282584	0.106951	0.637226	NO				TRAM	-0.288865	0.205207	0.999092	NO
Ku80	0.724845	0.0990137	0.630012	NO				janA	-0.318023	0.217693	0.999092	NO
CG6465	-0.508183	0.102855	0.63381	NO				Ubi-p5E	0.376954	0.199746	0.999092	NO
CG9825	-1.97176	0.10828	0.637226	NO				Moca-cyp	0.191641	0.211457	0.999092	NO
CG3746	-1.0777	0.159673	0.68491	NO				Atf3	0.780097	0.2051	0.999092	NO
CG8083	-0.666219	0.0878982	0.607613	NO				sinu	-0.212649	0.238585	0.999092	NO
CG5919	-0.281806	0.104397	0.63381	NO				BM-40-SPARC	-0.345148	0.224727	0.999092	NO
ver	0.531067	0.100075	0.630856	NO				Psf2	0.247861	0.317951	0.999092	NO
Rbsn-5	-0.207584	0.0914697	0.615138	NO				dock	0.331096	0.218995	0.999092	NO
CG8460	-2.25479	0.131499	0.661873	NO				fru	0.719726	0.439117	0.999092	NO
CG3032	-0.376233	0.139598	0.668204	NO				CG15879	-0.499134	0.239226	0.999092	NO
vig2	0.205601	0.0887587	0.608532	NO				CG8814	-0.161602	0.203876	0.999092	NO
CG31342	0.331837	0.100348	0.630856	NO				CG32590	-0.232883	0.34028	0.999092	NO
Chrac-14	0.591404	0.112482	0.644796	NO				Sgt1	-0.179469	0.208735	0.999092	NO
CG12057	-2.78548	0.0907723	0.613358	NO				CG13957	0.257352	0.234284	0.999092	NO
CG9636	0.359268	0.124119	0.65439	NO				CG12343	-0.178529	0.225214	0.999092	NO
msps	0.319578	0.0924989	0.617582	NO				CG8596	0.45849	0.210745	0.999092	NO
CG8726	0.271761	0.0935407	0.62091	NO				CG11807	-0.197402	0.230083	0.999092	NO
CG3683	-0.321127	0.0937362	0.62167	NO				CG33468	1.25775	0.498634	0.999092	NO
Uhg5	0.635241	0.105127	0.635761	NO				CG6512	0.213001	0.204028	0.999092	NO
CG17612	0.352068	0.139256	0.668204	NO				Tie	-0.325786	0.234068	0.999092	NO
CG6353	0.482317	0.100497	0.630893	NO				CG5644	0.369551	0.635147	0.999092	NO
Thor	-1.45908	0.090885	0.613358	NO				CG10898	-0.159321	0.256372	0.999092	NO
Pen	0.888274	0.130607	0.661729	NO				CG11816	-0.37827	0.642829	0.999092	NO
CG15014	-0.404385	0.115403	0.648169	NO				Phae1	0.305096	0.202985	0.999092	NO
slmb	-0.226368	0.0909655	0.613358	NO				CG11550	-0.7025	0.257208	0.999092	NO
Oscp	-0.330273	0.0901921	0.612195	NO				CG11619	-0.449725	0.421533	0.999092	NO
CG2938	0.32	0.0920953	0.617254	NO				CG12883	-0.378171	0.241434	0.999092	NO
CG30094	-0.421957	0.142578	0.66991	NO				CG16758	0.482541	0.249653	0.999092	NO
Met	0.458869	0.101314	0.631053	NO				Nhe2	0.492844	0.207563	0.999092	NO
CG9396	-1.44624	0.113126	0.646307	NO				Atac3	-0.215894	0.27213	0.999092	NO
CG7598	-0.310156	0.10513	0.635761	NO				gish	0.159505	0.206989	0.999092	NO
CG15865	-0.625137	0.0911425	0.614013	NO				unc-13	0.653645	0.22042	0.999092	NO
CG10799	0.895521	0.0974085	0.626547	NO				CG12119	-0.338621	0.238163	0.999092	NO
Eno	-0.254489	0.0921059	0.617254	NO				CG14184	-0.168963	0.221839	0.999092	NO
Cyp6a21	0.443786	0.0940576	0.622726	NO				CG3511	0.196267	0.261164	0.999092	NO
CG14977	-0.271625	0.116046	0.648169	NO				CG15412	-0.363107	0.328916	0.999092	NO
CG13085	-0.672128	0.109919	0.639526	NO				CG3732	-0.716421	0.255308	0.999092	NO
CG33635	0.370619	0.127684	0.659505	NO				CG9449	-0.473264	0.433989	0.999092	NO
Act79B	-0.757047	0.112117	0.644786	NO				magu	-0.188979	0.219549	0.999092	NO
kappaTry	-0.431263	0.0925569	0.617582	NO				Bka	0.345932	0.247365	0.999092	NO
CG12093	-0.371321	0.107774	0.637226	NO				CG15293	-1.07638	0.28661	0.999092	NO
Top3alpha	0.331298	0.120493	0.65439	NO				CG7033	0.193964	0.204845	0.999092	NO
CG10616	-0.258478	0.0958566	0.625245	NO				meso18E	-0.25479	0.337268	0.999092	NO
CG10405	-0.324152	0.104124	0.63381	NO				mRpL21	-0.209513	0.238309	0.999092	NO
RagA	0.346862	0.0960165	0.625245	NO				Magi	-0.252002	0.256422	0.999092	NO
CG1749	-0.315474	0.102983	0.63381	NO				CG17982	0.322789	0.256678	0.999092	NO
Aldh-III	-0.225263	0.0923248	0.617582	NO				Asph	-0.229093	0.230873	0.999092	NO
frj	-0.21334	0.0961663	0.625245	NO				Marcal1	-0.197683	0.31522	0.999092	NO
Dgk	0.521368	0.145886	0.67573	NO				CG33914	0.305795	0.607554	0.999092	NO
mRpL18	-0.499571	0.112106	0.644786	NO				CG4705	-0.236926	0.229868	0.999092	NO
CG17681	-0.99124	0.114738	0.648169	NO				CG8768	0.344951	0.243718	0.999092	NO
CG42806	-0.44737	0.0968746	0.625597	NO				debcl	-1.24523	0.234012	0.999092	NO
mRpS7	-0.25133	0.0987465	0.629355	NO				CG7051	0.378936	0.594311	0.999092	NO
cpo	0.649176	0.120623	0.65439	NO				dlt	0.304592	0.324554	0.999092	NO
LpR1	-0.523889	0.0928781	0.618114	NO				Mf	-0.206507	0.207503	0.999092	NO
CG12288	0.627284	0.149852	0.677327	NO				CG34005	-0.724238	0.299868	0.999092	NO
CG13937	0.29672	0.131591	0.661873	NO				CG8446	-0.138223	0.219046	0.999092	NO
CG31550	-0.314686	0.09787	0.627882	NO				CG42668	0.220459	0.212712	0.999092	NO
CG30118	-0.401478	0.0954053	0.625162	NO				Pld	0.294919	0.206219	0.999092	NO
jagn	0.21861	0.100004	0.630856	NO				stnA	-0.672191	0.356549	0.999092	NO
CG10914	-0.29738	0.124013	0.65439	NO				CG10654	-0.427341	0.515352	0.999092	NO
Rab10	-0.188186	0.0931727	0.61913	NO				Eo	1.10695	0.331311	0.999092	NO
CG42233	0.380842	0.166472	0.686262	NO				Fdh	-0.394286	0.206451	0.999092	NO
CG11911	-0.913141	0.0984491	0.628401	NO				CG8398	0.423929	0.257815	0.999092	NO
lbm	-0.462749	0.137185	0.667244	NO				stnB	-0.669236	0.356991	0.999092	NO
CG32856	-0.384393	0.147904	0.67573	NO				CG34449	0.206906	0.233693	0.999092	NO
salt	-1.10719	0.131696	0.661927	NO				CG8461	-0.226086	0.290002	0.999092	NO
mRpL14	-0.315492	0.11543	0.648169	NO				CG31869	-0.294075	0.313674	0.999092	NO
CG16935	-0.189647	0.0993872	0.630829	NO				shot	0.274502	0.21021	0.999092	NO
CG11539	0.305485	0.165716	0.685927	NO				CG15067	-0.923837	0.371191	0.999092	NO
CG15863	-0.309132	0.141803	0.66991	NO				CG8889	-0.230345	0.327784	0.999092	NO
mRpS23	-0.271975	0.110241	0.640429	NO				CG31728	-0.765074	0.381945	0.999092	NO
pre-mod(mdg4)-V	-0.345607	0.144232	0.672964	NO				Sra-1	0.166062	0.212012	0.999092	NO
CG6236	0.303732	0.104288	0.63381	NO				CG42382	-0.24506	0.365391	0.999092	NO
CG15601	0.319252	0.153903	0.679573	NO				CG11911	-0.667332	0.22328	0.999092	NO
CG14434	0.466891	0.153687	0.679573	NO				CG16888	-0.438715	0.343457	0.999092	NO
CG11208	-0.306605	0.0942738	0.622881	NO				CG32442	0.164272	0.273343	0.999092	NO
CG12121	0.26063	0.0970231	0.625597	NO				CG31955	0.472534	0.375377	0.999092	NO
mRpS25	-0.321544	0.112381	0.644796	NO				Axs	-0.272247	0.258148	0.999092	NO
Gef26	0.627729	0.115965	0.648169	NO				Pi3K59F	-0.143729	0.219853	0.999092	NO
CG3819	-0.486015	0.0958963	0.625245	NO				T48	-0.343815	0.332645	0.999092	NO
CG3420	-0.271815	0.105464	0.636348	NO				CG1675	0.159356	0.255909	0.999092	NO
sba	0.358132	0.104265	0.63381	NO				ssp	-0.173734	0.244993	0.999092	NO
CG12203	-0.297231	0.101813	0.6326	NO				sn	-0.264703	0.28859	0.999092	NO
CG6678	-0.631225	0.128166	0.65962	NO				br	-0.23432	0.710938	0.999092	NO
Rfabg	-1.04099	0.103667	0.63381	NO				CG31457	0.318848	0.333019	0.999092	NO
CG43162	0.308676	0.0961242	0.625245	NO				CG30104	0.664147	0.233305	0.999092	NO
veli	-0.272305	0.108579	0.637226	NO				CG13367	-0.197883	0.24673	0.999092	NO
CG15309	0.404305	0.131924	0.662209	NO				Porin2	0.221429	0.750218	0.999092	NO
CG17224	-0.432992	0.0969066	0.625597	NO				CG3690	-0.423363	0.325422	0.999092	NO
CG14980	-0.218618	0.107148	0.637226	NO				uzip	-0.245612	0.30356	0.999092	NO
MCPH1	0.43125	0.103663	0.63381	NO				Dh44	0.556042	0.753562	0.999092	NO
CG2519	0.317372	0.104341	0.63381	NO				mRpL40	-0.207015	0.255037	0.999092	NO
CG5180	-0.22905	0.130147	0.661048	NO				CG14894	0.184533	0.231716	0.999092	NO
Ef1alpha100E	0.680593	0.16713	0.686826	NO				Muc18B	-0.68743	0.75469	0.999092	NO
Ing3	-0.307879	0.12345	0.65439	NO				mei-W68	0.27153	0.370315	0.999092	NO
mRpL16	-0.267781	0.110826	0.642373	NO				CG17636	1.51798	0.35579	0.999092	NO
CG2211	-0.462594	0.118358	0.654071	NO				CG6361	-0.605889	0.358033	0.999092	NO
CG31759	0.424202	0.146897	0.67573	NO				CG6996	-0.383654	0.76181	0.999092	NO
Tsp74F	-0.400043	0.118152	0.654071	NO				Eaf6	-0.220549	0.313574	0.999092	NO
polo	0.800561	0.163984	0.685909	NO				CG17292	-0.256829	0.218932	0.999092	NO
Sin1	-0.273693	0.110202	0.640429	NO				CG3893	-0.357939	0.349409	0.999092	NO
CG6512	0.281993	0.0967702	0.625597	NO				CG9140	-0.184399	0.211783	0.999092	NO
CG12140	-0.227287	0.0972566	0.626094	NO				CG11241	0.262694	0.214601	0.999092	NO
mthl4	-0.884656	0.115976	0.648169	NO				Mal-A1	0.343876	0.253633	0.999092	NO
babo	0.252029	0.100815	0.630893	NO				CG5273	-0.240489	0.219433	0.999092	NO
CrebB-17A	-0.234691	0.101891	0.6326	NO				CG11160	-0.318603	0.378822	0.999092	NO
CG33914	-0.49013	0.138335	0.668204	NO				ns4	0.256508	0.23169	0.999092	NO
capu	0.37115	0.0969434	0.625597	NO				CR43637	-0.391303	0.277407	0.999092	NO
dro4	-1.92811	0.155774	0.682746	NO				Sytbeta	0.280235	0.324879	0.999092	NO
tko	-0.37476	0.120016	0.65439	NO				CG30203	-0.297512	0.78545	0.999092	NO
PH4alphaEFB	-0.368223	0.115661	0.648169	NO				CG4726	-0.207252	0.233536	0.999092	NO
CG11490	0.38072	0.111224	0.643705	NO				Tusp	0.355568	0.369881	0.999092	NO
GstD8	0.8143	0.0985149	0.628401	NO				Sema-1a	-0.327397	0.456882	0.999092	NO
RpI135	0.342574	0.113091	0.646307	NO				dgrn	-0.22537	0.278162	0.999092	NO
NP15.6	-0.284128	0.101137	0.631053	NO				PGRP-SB1	-0.244031	0.79239	0.999092	NO
CG1575	0.460851	0.111335	0.643865	NO				CG13876	-0.247776	0.301325	0.999092	NO
l(2)efl	-0.293151	0.0977142	0.627462	NO				CG6800	0.25586	0.795276	0.999092	NO
CG9336	-0.565181	0.100877	0.630893	NO				CG8813	0.267056	0.701647	0.999092	NO
CG4301	0.3888	0.10022	0.630856	NO				pes	0.254729	0.213522	0.999092	NO
Ent1	0.2775	0.1082	0.637226	NO				CG7759	-0.314957	0.319428	0.999092	NO
CG4365	-0.233424	0.100378	0.630856	NO				CG17028	0.430194	0.262323	0.999092	NO
Smg6	0.246077	0.0979724	0.627882	NO				crol	-0.505076	0.214768	0.999092	NO
CG9548	-0.26705	0.144138	0.672964	NO				CG6398	-0.247156	0.265903	0.999092	NO
CG7504	0.30585	0.152143	0.677327	NO				CG42364	0.256803	0.81141	0.999092	NO
CG33337	1.80135	0.099795	0.630856	NO				GstD2	1.90077	0.344483	0.999092	NO
CG8818	-0.196702	0.104658	0.634892	NO				GstD4	1.04575	0.678384	0.999092	NO
CG17838	0.64211	0.147742	0.67573	NO				CG16936	-0.428507	0.214773	0.999092	NO
Yp2	-1.32707	0.106956	0.637226	NO				CG3711	-0.263575	0.246395	0.999092	NO
CG13393	-0.306725	0.107324	0.637226	NO				Atac2	-0.224453	0.309131	0.999092	NO
CG33156	-0.303149	0.123628	0.65439	NO				klu	0.367333	0.338789	0.999092	NO
CHOp24	-0.297991	0.10162	0.631939	NO				CG14411	0.337633	0.224737	0.999092	NO
CG4199	-0.295947	0.100556	0.630893	NO				cutlet	0.704109	0.455594	0.999092	NO
CG4334	0.403765	0.141957	0.66991	NO				Sec22	0.167336	0.216324	0.999092	NO
Tim8	-0.263777	0.106313	0.637226	NO				CG7634	-0.501168	0.828869	0.999092	NO
CG11141	0.407219	0.100812	0.630893	NO				CG14937	-0.208866	0.768374	0.999092	NO
CG32043	0.444635	0.166143	0.685927	NO				CG9935	-0.163615	0.84021	0.999092	NO
CG8388	-0.289821	0.121614	0.65439	NO				CG7224	-0.297678	0.289185	0.999092	NO
gdl-ORF39	0.326411	0.169567	0.686953	NO				endos	-0.175869	0.224048	0.999092	NO
CG5664	0.480499	0.118049	0.654071	NO				IntS10	-0.276446	0.305649	0.999092	NO
CG8239	-0.357149	0.132638	0.663255	NO				Ptp61F	0.21457	0.230711	0.999092	NO
PEK	0.27262	0.1013	0.631053	NO				Mgat1	-0.215925	0.294928	0.999092	NO
CG7470	-0.313231	0.100266	0.630856	NO				CG31320	0.233331	0.370743	0.999092	NO
sw	0.341401	0.10985	0.639526	NO				CG6347	-0.161587	0.865382	0.999092	NO
Ino80	0.223379	0.113272	0.646307	NO				CG4281	-0.190402	0.245428	0.999092	NO
CG32107	0.915018	0.110816	0.642373	NO				CG2278	-0.291021	0.483483	0.999092	NO
CG7668	-0.201121	0.102438	0.633531	NO				CG11695	-0.287544	0.300052	0.999092	NO
Rabex-5	-0.253265	0.103545	0.63381	NO				ec	-0.389019	0.333035	0.999092	NO
CG4836	-0.640356	0.148344	0.67573	NO				CG9186	-0.881329	0.232529	0.999092	NO
CG33096	0.303114	0.120215	0.65439	NO				l(3)neo43	-0.237132	0.303615	0.999092	NO
fog	0.381307	0.126144	0.657697	NO				CG3328	-0.25243	0.303551	0.999092	NO
MYPT-75D	-0.36825	0.099968	0.630856	NO				CG5973	0.370171	0.217555	0.999092	NO
east	0.686697	0.107509	0.637226	NO				mei-S332	-0.263937	0.455966	0.999092	NO
CG31126	-0.261612	0.138185	0.668204	NO				CG8557	0.217701	0.233999	0.999092	NO
Tsp42Ed	-0.278993	0.105227	0.635833	NO				CG2129	-0.215054	0.385598	0.999092	NO
Ef1alpha48D	0.288483	0.114976	0.648169	NO				mthl9	-0.461109	0.299086	0.999092	NO
CG4393	0.675487	0.109302	0.638357	NO				Gpdh	0.274043	0.222822	0.999092	NO
CG31233	-0.361278	0.105919	0.637226	NO				Pi3K92E	0.226469	0.230635	0.999092	NO
CG1678	-2.19863	0.102901	0.63381	NO				dro4	-0.129992	0.954024	0.999092	NO
Usp7	0.279419	0.102427	0.633531	NO				CG17110	-0.562374	0.512963	0.999092	NO
Est-6	-1.13762	0.128602	0.65962	NO				CG4101	0.345697	0.411798	0.999092	NO
CG11985	-0.268696	0.15231	0.677327	NO				CG42321	0.233199	0.224395	0.999092	NO
dom	0.617488	0.115021	0.648169	NO				cuff	-0.799903	0.595723	0.999092	NO
CG31195	0.282535	0.119756	0.65439	NO				CG11470	-0.0136056	0.99359	0.999092	NO
Adk2	-0.288376	0.101232	0.631053	NO				CG33337	-1.47379	0.286429	0.999092	NO
CG34396	-0.321645	0.167427	0.686826	NO				veg	0.204206	0.240474	0.999092	NO
CG8765	0.3309	0.120125	0.65439	NO				CG13625	-0.22819	0.308362	0.999092	NO
Rap2l	-0.336326	0.105561	0.636348	NO				Gr94a	0.0250002	0.974913	0.999092	NO
mRpL36	-0.264376	0.131809	0.662062	NO				Vha68-1	-0.187114	0.272943	0.999092	NO
CG3004	0.318346	0.112533	0.644796	NO				CG1136	-0.400367	0.286197	0.999092	NO
Sgt1	-0.233228	0.104222	0.63381	NO				GstD5	2.75392	0.445138	0.999092	NO
pigs	0.57267	0.103272	0.63381	NO				CG8841	0.174695	0.250028	0.999092	NO
Rgk3	0.618322	0.158921	0.68491	NO				numb	0.184562	0.228419	0.999092	NO
CG17323	-0.442827	0.136109	0.66603	NO				shg	0.36009	0.232479	0.999092	NO
CG3270	-0.580138	0.103974	0.63381	NO				CG31769	-0.359676	0.331115	0.999092	NO
CG5382	-0.275652	0.111883	0.644786	NO				CG13994	-0.213159	0.265035	0.999092	NO
Jon99Ciii	-1.16956	0.117173	0.653111	NO				Ino80	0.164638	0.274426	0.999092	NO
CG12004	0.239411	0.102536	0.633531	NO				mop	0.266217	0.221236	0.999092	NO
CG17047	-0.793855	0.150496	0.677327	NO				rad50	-0.446369	0.236456	0.999092	NO
CG34163	0.369223	0.160459	0.68491	NO				Dcr-2	0.878627	0.224715	0.999092	NO
CG18259	-0.315192	0.156035	0.682746	NO				CG13197	-0.168046	0.260979	0.999092	NO
CG8405	0.407605	0.107173	0.637226	NO				CG15096	0.5812	0.22357	0.999092	NO
CG17322	-0.509294	0.158051	0.68491	NO				CG31075	0.577221	0.225999	0.999092	NO
Gbeta13F	0.353904	0.106532	0.637226	NO				CG6023	-0.253195	0.382064	0.999092	NO
exd	0.202454	0.10572	0.636808	NO				CG9981	1.18747	0.247371	0.999092	NO
mRpL46	-0.258248	0.119232	0.654071	NO				CG7183	-0.202928	0.293735	0.999092	NO
l(3)72Ab	0.398588	0.103643	0.63381	NO				CG10527	-0.292499	0.226239	0.999092	NO
CG14193	-0.45332	0.108633	0.637226	NO				CG33469	0.632497	0.415649	0.999092	NO
levy	-0.315303	0.103832	0.63381	NO				CG15254	1.63266	0.258872	0.999092	NO
CG10000	-0.708496	0.108371	0.637226	NO				CG7149	0.297774	0.240979	0.999092	NO
CG9981	1.61923	0.112713	0.645035	NO				ste24b	-0.312866	0.485516	0.999092	NO
Cyp4g1	-1.39829	0.118419	0.654071	NO				ZIP1	-0.625721	0.359038	0.999092	NO
kz	0.339166	0.124999	0.65439	NO				lbm	-0.283917	0.3164	0.999092	NO
CG34417	0.338354	0.104265	0.63381	NO				CG7255	0.286902	0.231937	0.999092	NO
Nup160	0.318603	0.114202	0.648169	NO				CG6067	0.565601	0.227408	0.999092	NO
pain	0.275753	0.113649	0.647049	NO				mRpS23	-0.186605	0.265774	0.999092	NO
CG9306	-0.336308	0.108693	0.637226	NO				CG17109	0.20307	0.22287	0.999092	NO
NfI	0.406505	0.178003	0.695639	NO				Sin	-0.218637	0.272646	0.999092	NO
CG32075	0.289524	0.13005	0.661048	NO				Tim8	-0.186852	0.237082	0.999092	NO
IntS1	0.380606	0.109898	0.639526	NO				CG6048	0.386036	0.22525	0.999092	NO
gdl	0.321831	0.17957	0.696458	NO				CG17386	-0.348393	0.380815	0.999092	NO
CG31269	-1.01697	0.155274	0.682209	NO				Nle	0.693468	0.275815	0.999092	NO
CG34132	-0.302164	0.123555	0.65439	NO				GstD7	0.622067	0.321079	0.999092	NO
CG5924	0.320929	0.145803	0.67573	NO				CG9676	0.525324	0.314044	0.999092	NO
CG10672	-0.486602	0.108393	0.637226	NO				Klp10A	0.22795	0.235309	0.999092	NO
37500	-0.232918	0.106287	0.637226	NO				CG10916	0.413218	0.281451	0.999092	NO
Blimp-1	0.584573	0.107579	0.637226	NO				CG5167	-0.199593	0.223129	0.999092	NO
fax	0.461855	0.121032	0.65439	NO				DNA-ligI	-0.295596	0.399837	0.999092	NO
Bka	0.502553	0.141925	0.66991	NO				corn	0.23447	0.235983	0.999092	NO
CG14806	-0.245532	0.124907	0.65439	NO				CG11919	-0.178767	0.239855	0.999092	NO
CG6234	0.934417	0.135788	0.665507	NO				CG5004	0.196409	0.22912	0.999092	NO
scrib	0.591036	0.106256	0.637226	NO				wun2	0.585729	0.320178	0.999092	NO
CG14777	-0.290343	0.114837	0.648169	NO				CG10477	0.337812	0.239491	0.999092	NO
HIP	-0.799567	0.188696	0.70099	NO				HERC2	0.433855	0.240919	0.999092	NO
Hsf	-0.313221	0.106584	0.637226	NO				CG17600	-0.644128	0.288431	0.999092	NO
CG33958	0.936045	0.174373	0.692904	NO				CG3508	-0.203338	0.297396	0.999092	NO
CG6230	0.406202	0.109606	0.639458	NO				CG4293	-0.194818	0.288359	0.999092	NO
Gld	0.45178	0.139131	0.668204	NO				Tpi	-0.213632	0.224624	0.999092	NO
CG10777	0.376414	0.130622	0.661729	NO				Dhap-at	0.270605	0.236936	0.999092	NO
dco	-0.210195	0.106713	0.637226	NO				syd	0.244679	0.230763	0.999092	NO
CG9796	-0.348126	0.117688	0.654071	NO				CG9380	0.309597	0.232075	0.999092	NO
mRpS14	-0.357101	0.127693	0.659505	NO				CycE	-0.333176	0.519141	0.999092	NO
CG13625	-0.289988	0.121513	0.65439	NO				CG6179	-0.182422	0.32174	0.999092	NO
tobi	0.540889	0.118496	0.654071	NO				CG11178	0.236368	0.244995	0.999092	NO
cdm	0.527724	0.11897	0.654071	NO				CG4975	0.164265	0.308822	0.999092	NO
CG15923	-0.311522	0.13335	0.663255	NO				CG17570	-0.56712	0.362598	0.999092	NO
CG9715	0.297572	0.11149	0.644095	NO				cbc	0.189676	0.303852	0.999092	NO
CG1246	0.236445	0.110996	0.642873	NO				CG7639	0.122349	0.249912	0.999092	NO
CG15186	0.392412	0.151109	0.677327	NO				CG31793	0.355347	0.233024	0.999092	NO
CG43134	-0.832964	0.109657	0.639458	NO				CG18815	-0.148154	0.22845	0.999092	NO
CG30493	-0.20131	0.119933	0.65439	NO				SsRbeta	-0.207082	0.225973	0.999092	NO
ATPsyn-gamma	-0.240442	0.106352	0.637226	NO				east	0.494261	0.252158	0.999092	NO
CG33260	0.55308	0.162243	0.68491	NO				CG1620	-0.182146	0.253754	0.999092	NO
CG1443	-0.37838	0.107426	0.637226	NO				CG32750	-0.515561	0.238956	0.999092	NO
CG2201	-0.223028	0.106735	0.637226	NO				CG10672	-0.349098	0.231396	0.999092	NO
CG16833	0.280299	0.115543	0.648169	NO				CG34195	-0.227749	0.320271	0.999092	NO
Chi	-0.251862	0.112578	0.644796	NO				CG8671	0.238257	0.242093	0.999092	NO
aralar1	-0.465374	0.107939	0.637226	NO				CG15766	-0.335024	0.361903	0.999092	NO
CG42360	0.272648	0.131069	0.661873	NO				CG10265	-0.203604	0.518553	0.999092	NO
CG31473	0.389207	0.140447	0.668713	NO				aru	-0.268335	0.257116	0.999092	NO
CG2926	0.407841	0.10858	0.637226	NO				CG12204	0.307912	0.31463	0.999092	NO
CG2082	0.429271	0.186248	0.70099	NO				Taf8	-0.21797	0.332293	0.999092	NO
CG4278	0.214834	0.129457	0.660182	NO				CG1236	-0.204561	0.262652	0.999092	NO
CG31997	-0.30991	0.114475	0.648169	NO				CG15745	-0.284199	0.236426	0.999092	NO
atms	-0.263919	0.118306	0.654071	NO				CG1774	-0.276313	0.234527	0.999092	NO
stops	-0.528845	0.164042	0.685909	NO				CG4733	-0.222811	0.263871	0.999092	NO
l(2)k05819	0.309376	0.111572	0.644095	NO				CG18003	-0.251292	0.272654	0.999092	NO
CG1227	-0.254079	0.124869	0.65439	NO				CG31031	0.48392	0.552195	0.999092	NO
Ten-m	0.345016	0.123042	0.65439	NO				CG3313	-0.230672	0.325139	0.999092	NO
seq	0.57541	0.162039	0.68491	NO				CG7156	-0.207463	0.361589	0.999092	NO
Dlic	0.411558	0.108355	0.637226	NO				CG10140	0.357891	0.656761	0.999092	NO
CG14341	-0.370609	0.159752	0.68491	NO				capt	0.217248	0.229806	0.999092	NO
Pi3K59F	0.199368	0.122653	0.65439	NO				mtRNApol	0.634829	0.257915	0.999092	NO
CG33993	-0.655335	0.215512	0.722648	NO				CG4407	-0.13422	0.255195	0.999092	NO
CG34045	-0.579355	0.173121	0.691404	NO				vlc	-0.251592	0.245848	0.999092	NO
sxc	0.204696	0.109271	0.638357	NO				SpdS	-0.263467	0.293281	0.999092	NO
CG13551	-0.283294	0.108932	0.638139	NO				Psf1	0.395687	0.366178	0.999092	NO
Axs	-0.380575	0.140565	0.66886	NO				CG2974	-0.156098	0.290372	0.999092	NO
CG14641	-0.178771	0.113246	0.646307	NO				HIP	-0.451177	0.397346	0.999092	NO
Xbp1	-0.274621	0.111626	0.644095	NO				CG5604	0.225317	0.229335	0.999092	NO
CG13309	-0.918417	0.150112	0.677327	NO				CG32695	-0.45362	0.265256	0.999092	NO
CG15247	-0.270945	0.147732	0.67573	NO				CG3630	-0.292239	0.357652	0.999092	NO
CG14132	-0.36099	0.192107	0.702899	NO				CG5869	0.299363	0.25057	0.999092	NO
hyd	0.285928	0.10862	0.637226	NO				dro3	0.8799	0.625432	0.999092	NO
CG15523	0.295828	0.121934	0.65439	NO				Cdk9	-0.545746	0.289017	0.999092	NO
hebe	-0.322703	0.115814	0.648169	NO				Alg10	-0.172935	0.274869	0.999092	NO
CG10915	0.43288	0.121958	0.65439	NO				Cypl	0.258286	0.305566	0.999092	NO
Jafrac1	0.552837	0.109114	0.638357	NO				CG3523	0.44483	0.238306	0.999092	NO
CG14457	-0.486739	0.122021	0.65439	NO				CG16995	0.809518	0.359744	0.999092	NO
ari-1	0.348914	0.114966	0.648169	NO				CG6310	-0.261859	0.370759	0.999092	NO
CG7616	-0.306305	0.124943	0.65439	NO				Sans	1.09366	0.295123	0.999092	NO
CG9987	1.58098	0.117186	0.653111	NO				skap	-0.17211	0.230744	0.999092	NO
Der-1	-0.215285	0.120528	0.65439	NO				CG14655	-0.238849	0.403023	0.999092	NO
CG5188	-0.261011	0.130863	0.661873	NO				wg	0.17351	0.437658	0.999092	NO
CG31710	-0.621878	0.139018	0.668204	NO				CG6495	0.244224	0.399316	0.999092	NO
garz	0.464975	0.115107	0.648169	NO				CG17141	-0.247531	0.323096	0.999092	NO
CG8786	0.344237	0.156575	0.683123	NO				CG13142	-0.208885	0.311785	0.999092	NO
sel	-0.505909	0.114001	0.648169	NO				Syn1	-0.299111	0.352559	0.999092	NO
Patr-1	0.36529	0.120271	0.65439	NO				Map60	0.160774	0.325799	0.999092	NO
Gapdh1	-0.224923	0.110622	0.642159	NO				CG6126	-0.247972	0.248622	0.999092	NO
abd-A	0.423634	0.192746	0.704229	NO				CG3739	0.852037	0.237766	0.999092	NO
CG14210	0.367779	0.168842	0.686953	NO				Vps16B	-0.283778	0.358985	0.999092	NO
CG12112	-1.07844	0.119144	0.654071	NO				CG13708	0.309126	0.440356	0.999092	NO
CG5439	2.4441	0.181687	0.699105	NO				CG32262	0.170718	0.279926	0.999092	NO
CG17724	0.280514	0.118502	0.654071	NO				IM3	-0.921393	0.38878	0.999092	NO
CG4984	0.319776	0.179174	0.696254	NO				klar	0.281677	0.233026	0.999092	NO
RFeSP	-0.308032	0.112131	0.644786	NO				CG11539	0.158862	0.417563	0.999092	NO
ple	-0.510781	0.11588	0.648169	NO				CG10333	-0.153259	0.266686	0.999092	NO
CG12050	0.314349	0.123697	0.65439	NO				Ndae1	0.433182	0.232313	0.999092	NO
WASp	-0.23023	0.113655	0.647049	NO				CG5151	-0.292241	0.243665	0.999092	NO
Dok	0.266639	0.156336	0.682968	NO				Rab40	0.852871	0.268914	0.999092	NO
ebi	0.1995	0.114393	0.648169	NO				CG7806	0.234458	0.233807	0.999092	NO
CG16812	-0.243519	0.124665	0.65439	NO				HmgZ	0.239433	0.23653	0.999092	NO
CG6271	3.31668	0.195095	0.706221	NO				CG11898	0.430035	0.241755	0.999092	NO
Ets98B	-0.721463	0.15939	0.68491	NO				Spn28D	-0.308275	0.379613	0.999092	NO
S	0.380188	0.133903	0.663255	NO				CG11226	-0.177687	0.819659	0.999092	NO
larp	0.454206	0.112587	0.644796	NO				CG2493	-0.222584	0.317716	0.999092	NO
CG2006	-0.265301	0.143833	0.672964	NO				CG31467	-0.156494	0.523425	0.999092	NO
bwa	0.680488	0.131599	0.661873	NO				Nos	-0.192452	0.310514	0.999092	NO
CG17475	-0.836341	0.11603	0.648169	NO				CG5850	-0.221702	0.249609	0.999092	NO
CG1868	0.422444	0.142705	0.66991	NO				CG13343	-0.189251	0.267293	0.999092	NO
CG11400	-0.571406	0.125614	0.656516	NO				heix	-0.258668	0.250838	0.999092	NO
CG16888	-0.717936	0.232121	0.737517	NO				CG9825	-1.23623	0.517155	0.999092	NO
CG8359	0.309918	0.216941	0.72408	NO				Aats-asn	0.125378	0.234922	0.999092	NO
CG42388	0.493367	0.118305	0.654071	NO				Wnt6	-0.216175	0.365708	0.999092	NO
ATPCL	-0.381879	0.119219	0.654071	NO				RNaseX25	-0.225244	0.241023	0.999092	NO
CG8026	-0.660135	0.114655	0.648169	NO				CG7956	-0.252047	0.268389	0.999092	NO
stau	0.345537	0.124336	0.65439	NO				mthl4	-0.606427	0.315965	0.999092	NO
CG4433	-0.623961	0.12232	0.65439	NO				CG14814	-0.176784	0.422974	0.999092	NO
CG11920	0.372434	0.144904	0.674463	NO				Fuca	-0.375303	0.420685	0.999092	NO
Dis3	0.2903	0.127181	0.658464	NO				CG2641	0.775413	0.295677	0.999092	NO
l(2)37Cd	0.266182	0.190012	0.701266	NO				CG6041	0.243133	0.240215	0.999092	NO
CG11076	0.297693	0.120425	0.65439	NO				betaTub60D	0.577879	0.252095	0.999092	NO
AttC	-1.31235	0.156587	0.683123	NO				rumi	-0.344572	0.423333	0.999092	NO
CG7728	0.281206	0.124441	0.65439	NO				pr	-0.172281	0.257622	0.999092	NO
sll	0.199604	0.134641	0.66412	NO				rab3-GAP	0.194401	0.256233	0.999092	NO
mRpS21	-0.282751	0.139642	0.668204	NO				Plc21C	-0.34654	0.246501	0.999092	NO
CG3706	-0.574916	0.115024	0.648169	NO				RnrS	0.340401	0.249425	0.999092	NO
CG3906	-0.428761	0.12375	0.65439	NO				CG13658	-0.815328	0.245172	0.999092	NO
Pgam5	-0.238854	0.137539	0.66812	NO				CG7146	-0.273331	0.27138	0.999092	NO
Adar	0.27443	0.139644	0.668204	NO				drk	-0.171432	0.242747	0.999092	NO
CG42575	0.384501	0.134603	0.66412	NO				sktl	0.19114	0.237386	0.999092	NO
Fs(2)Ket	0.472039	0.12359	0.65439	NO				CG6503	-0.871466	0.374106	0.999092	NO
SIK2	0.43718	0.169021	0.686953	NO				CG8323	-0.226003	0.26222	0.999092	NO
l(1)G0020	0.354552	0.13539	0.665507	NO				CG10163	-0.098518	0.915278	0.999092	NO
PTP-ER	0.288923	0.134726	0.66412	NO				gig	0.255123	0.244735	0.999092	NO
CG8297	-0.216792	0.139298	0.668204	NO				Caf1-180	0.203302	0.377108	0.999092	NO
CR30055	-0.288836	0.122692	0.65439	NO				CG11125	0.185919	0.389144	0.999092	NO
sing	-0.337544	0.170539	0.687911	NO				CG6610	-0.201963	0.317722	0.999092	NO
Kap-alpha3	0.162735	0.115816	0.648169	NO				CG4074	-0.156072	0.429457	0.999092	NO
CG10516	-0.336195	0.137514	0.66812	NO				Hsc70-2	-1.37048	0.358835	0.999092	NO
CG11526	0.213698	0.123209	0.65439	NO				Cht8	-0.385599	0.237023	0.999092	NO
CG3604	-0.798813	0.117317	0.653369	NO				tws	-0.158266	0.239631	0.999092	NO
CG11055	0.882553	0.119135	0.654071	NO				CR31514	-0.277478	0.417225	0.999092	NO
CG3160	0.255967	0.127953	0.659515	NO				CG1444	-0.170126	0.238802	0.999092	NO
gcl	0.224481	0.130717	0.661772	NO				Ras64B	-0.158639	0.251018	0.999092	NO
CG30197	-0.390415	0.119101	0.654071	NO				tun	1.35962	0.298102	0.999092	NO
CG7497	0.294478	0.14117	0.669664	NO				CG17612	-0.192792	0.403064	0.999092	NO
CG6225	-0.251003	0.176414	0.694349	NO				asl	-0.277105	0.448749	0.999092	NO
CG5038	0.339411	0.194229	0.706221	NO				Lrr47	-0.190191	0.495451	0.999092	NO
isoQC	0.240189	0.13904	0.668204	NO				Prx2540-2	0.31267	0.826979	0.999092	NO
Unr	0.388615	0.127411	0.658934	NO				Chrac-16	-0.265879	0.3997	0.999092	NO
CG5804	-0.74406	0.117881	0.654071	NO				fu2	-0.216228	0.322331	0.999092	NO
CG3842	0.559623	0.136293	0.666221	NO				CG4957	-0.157738	0.299432	0.999092	NO
kni	-0.324779	0.176998	0.695153	NO				CS-2	0.329385	0.240715	0.999092	NO
l(1)G0196	0.280518	0.121075	0.65439	NO				CG3386	-0.278548	0.320296	0.999092	NO
CG6412	-0.20352	0.124362	0.65439	NO				CG33217	0.186946	0.287524	0.999092	NO
Acox57D-d	1.12735	0.118576	0.654071	NO				Tollo	-0.355645	0.453484	0.999092	NO
Prp31	0.306724	0.124981	0.65439	NO				CG13377	-0.284672	0.377039	0.999092	NO
lig3	1.76127	0.143123	0.67134	NO				CG43055	-1.68491	0.24168	0.999092	NO
CG33127	-0.406014	0.118652	0.654071	NO				CG5535	-0.33583	0.250485	0.999092	NO
lola	0.40805	0.121669	0.65439	NO				CG3198	-0.207836	0.272746	0.999092	NO
CG16712	-0.590114	0.120871	0.65439	NO				CG13059	0.718956	0.411768	0.999092	NO
Btk29A	0.864089	0.140654	0.668867	NO				CG6592	0.505894	0.755562	0.999092	NO
CG31373	-0.670542	0.189578	0.70099	NO				CG7011	-0.15875	0.329149	0.999092	NO
GstD7	0.76657	0.136722	0.667112	NO				CG9740	0.207686	0.398022	0.999092	NO
Arp5	-0.241476	0.138485	0.668204	NO				CG30496	0.155207	0.332691	0.999092	NO
CG32803	-0.26205	0.171989	0.690194	NO				org-1	-0.270291	0.389241	0.999092	NO
CG12262	-0.391805	0.12094	0.65439	NO				CG3348	-0.688871	0.25611	0.999092	NO
CG1140	-0.554614	0.121116	0.65439	NO				CG4945	-0.231704	0.408113	0.999092	NO
CG9416	-0.748228	0.124579	0.65439	NO				CG14273	-0.302512	0.460283	0.999092	NO
to	-0.350527	0.118601	0.654071	NO				CG8184	0.397	0.240855	0.999092	NO
CG17036	-0.53562	0.132415	0.663255	NO				CG8771	0.199068	0.270574	0.999092	NO
CG11590	-0.282354	0.145149	0.674708	NO				CG12520	0.0173409	0.989238	0.999092	NO
CG10098	-0.330789	0.128947	0.660182	NO				CG34396	-0.176702	0.439049	0.999092	NO
CG11655	-0.246127	0.12932	0.660182	NO				CG15155	-0.502825	0.368406	0.999092	NO
CG10803	0.540094	0.18019	0.696458	NO				Tsf2	-0.198533	0.290657	0.999092	NO
CG6947	-0.352635	0.160034	0.68491	NO				CG42748	0.22557	0.246419	0.999092	NO
EDTP	0.201672	0.125771	0.656641	NO				rho	-0.0895478	0.878859	0.999092	NO
mRpS22	-0.255998	0.12995	0.661048	NO				CG1749	-0.206693	0.272631	0.999092	NO
NAT1	0.310117	0.122104	0.65439	NO				Ets97D	-0.186277	0.328854	0.999092	NO
CG2025	0.289903	0.133782	0.663255	NO				CG42821	0.243296	0.822979	0.999092	NO
Reg-5	-0.400226	0.141045	0.669482	NO				CG43370	0.314403	0.588394	0.999092	NO
CG7878	0.186802	0.124216	0.65439	NO				CG31454	-0.375107	0.487195	0.999092	NO
Ag5r2	-0.594567	0.121218	0.65439	NO				CR31781	-0.541244	0.271565	0.999092	NO
CG6067	-0.750306	0.127135	0.658464	NO				CG10621	-0.309614	0.249082	0.999092	NO
Tsf1	-0.966382	0.123045	0.65439	NO				CG32112	-0.160268	0.280405	0.999092	NO
CG1663	-0.286934	0.151984	0.677327	NO				Tsp42Ec	0.284914	0.244643	0.999092	NO
CG34116	-0.371397	0.17402	0.692904	NO				CG31344	0.612659	0.431246	0.999092	NO
Cyp4d2	-0.563492	0.134899	0.664543	NO				Sry-alpha	-0.180352	0.609755	0.999092	NO
Myt1	-0.334946	0.161462	0.68491	NO				NetB	-0.169851	0.45022	0.999092	NO
park	-0.226758	0.148336	0.67573	NO				CG7632	-0.155359	0.280898	0.999092	NO
trx	0.31448	0.126932	0.658464	NO				CG31140	-0.22388	0.381426	0.999092	NO
CG11357	-0.547995	0.129641	0.660678	NO				Start1	0.18522	0.2635	0.999092	NO
CG30456	-0.209496	0.123261	0.65439	NO				rictor	0.248504	0.257645	0.999092	NO
Syn1	0.485349	0.215322	0.722648	NO				CG30194	0.456972	0.372193	0.999092	NO
Dcr-2	1.14196	0.124943	0.65439	NO				JTBR	-0.203388	0.312268	0.999092	NO
CG14550	-0.296466	0.146719	0.67573	NO				CG4538	-0.162674	0.241601	0.999092	NO
CG9086	0.515301	0.122029	0.65439	NO				CG12413	-0.232334	0.331493	0.999092	NO
CG18522	0.619249	0.133989	0.663255	NO				CG14270	-0.145141	0.29034	0.999092	NO
dnk	0.359733	0.140051	0.668366	NO				boi	-0.279406	0.410268	0.999092	NO
BRWD3	0.419548	0.128955	0.660182	NO				CG11418	0.184703	0.299265	0.999092	NO
CG11696	-0.250345	0.139771	0.668234	NO				Pbp45	-0.208789	0.471395	0.999092	NO
CG1824	-0.193081	0.124544	0.65439	NO				l(2)06496	-0.20291	0.27702	0.999092	NO
Ube3a	0.308397	0.126779	0.658464	NO				Gdh	-0.190684	0.248172	0.999092	NO
pgant4	-0.413529	0.123089	0.65439	NO				noc	-0.257268	0.25732	0.999092	NO
CG11982	-0.192419	0.132856	0.663255	NO				mRpS24	0.136513	0.306523	0.999092	NO
CG8613	0.228208	0.137953	0.668204	NO				Atg13	-0.246589	0.266097	0.999092	NO
Cp110	0.32976	0.203917	0.715241	NO				CG1983	0.3247	0.266146	0.999092	NO
CG12065	-0.240333	0.121899	0.65439	NO				CG30349	0.203511	0.260607	0.999092	NO
CG14446	0.718031	0.153758	0.679573	NO				CG15514	-0.181802	0.286177	0.999092	NO
sas	0.377512	0.154221	0.679573	NO				CG17681	-0.636026	0.366382	0.999092	NO
mRpL19	-0.279468	0.13861	0.668204	NO				CG32645	0.277939	0.36419	0.999092	NO
CG7039	0.284466	0.159556	0.68491	NO				CanA1	-0.198584	0.392193	0.999092	NO
CG11279	0.315124	0.179039	0.696211	NO				CG8620	0.391399	0.665489	0.999092	NO
CG32767	0.516228	0.177217	0.695153	NO				CG1888	-1.0768	0.259197	0.999092	NO
CG12237	-0.287745	0.136723	0.667112	NO				CG42365	0.634082	0.340962	0.999092	NO
CG10311	-0.292625	0.144556	0.673817	NO				CG12219	-0.220323	0.337388	0.999092	NO
CG11284	-0.212007	0.123038	0.65439	NO				CG4424	-0.206969	0.4748	0.999092	NO
bun	0.36293	0.122707	0.65439	NO				CG1909	-0.42184	0.478871	0.999092	NO
CG43103	0.624271	0.211854	0.721526	NO				CG6959	-0.225912	0.318595	0.999092	NO
CG11550	-0.90825	0.16527	0.685927	NO				CG7675	-0.833788	0.522386	0.999092	NO
sbr	0.289515	0.125661	0.656516	NO				Nplp2	-0.503662	0.248498	0.999092	NO
CG7328	0.5647	0.195383	0.706221	NO				Mal-A6	0.431932	0.286745	0.999092	NO
E2f	0.29822	0.126543	0.658464	NO				PKD	-0.361041	0.273223	0.999092	NO
CG17721	-0.328243	0.178295	0.695639	NO				Lsp1gamma	0.918256	0.370705	0.999092	NO
CG5903	-0.287777	0.124169	0.65439	NO				CG42240	0.636083	0.252195	0.999092	NO
CG8617	-0.311664	0.163292	0.684918	NO				CG8785	0.593982	0.257262	0.999092	NO
CG34015	-0.21876	0.167977	0.686826	NO				CG9641	0.468591	0.365937	0.999092	NO
CG34120	-0.896178	0.142277	0.66991	NO				Herp	0.382299	0.246775	0.999092	NO
CG42498	-0.292872	0.150754	0.677327	NO				CG11127	-0.180766	0.2957	0.999092	NO
Pdp1	0.245105	0.124176	0.65439	NO				CG14414	-0.188078	0.349906	0.999092	NO
MED28	-0.213908	0.158561	0.68491	NO				Grip84	-0.235503	0.291475	0.999092	NO
ksh	-0.242037	0.163115	0.68491	NO				CG11170	-0.208006	0.438522	0.999092	NO
msk	0.214477	0.124469	0.65439	NO				DNApol-alpha180	0.25904	0.435753	0.999092	NO
CG13966	-0.408747	0.196561	0.707408	NO				Rcd-1r	0.549347	0.560443	0.999092	NO
NaCP60E	0.561994	0.259972	0.749942	NO				CG12935	0.207561	0.317778	0.999092	NO
Cpsf160	0.290125	0.139336	0.668204	NO				CG4497	-0.235908	0.395077	0.999092	NO
CG5999	1.25413	0.127837	0.659515	NO				CHKov1	0.394424	0.302792	0.999092	NO
CG7357	-0.231287	0.135734	0.665507	NO				CG17922	-1.04571	0.315569	0.999092	NO
nau	-0.405662	0.143885	0.672964	NO				gp210	0.255295	0.260175	0.999092	NO
CG9425	0.56834	0.132527	0.663255	NO				CG10137	-0.327524	0.370793	0.999092	NO
mRpL15	-0.254754	0.139147	0.668204	NO				CG7872	-0.158907	0.268124	0.999092	NO
CG32278	0.309255	0.164666	0.685927	NO				CG31676	-0.387122	0.281388	0.999092	NO
CG3732	-0.883807	0.154408	0.679573	NO				CG1239	-0.220666	0.471682	0.999092	NO
CG11883	0.48583	0.164263	0.685927	NO				Smvt	-0.514423	0.327998	0.999092	NO
DNApol-delta	0.443491	0.223019	0.731333	NO				alpha-Spec	0.277458	0.253595	0.999092	NO
Hex-C	-0.604165	0.127102	0.658464	NO				mRpL53	-0.201269	0.260972	0.999092	NO
mon2	0.319252	0.126485	0.658464	NO				l(2)03659	0.211124	0.832367	0.999092	NO
Usf	0.317092	0.152245	0.677327	NO				CG11398	-0.221947	0.468014	0.999092	NO
CG8539	-0.766188	0.150158	0.677327	NO				CG13189	-0.296281	0.255003	0.999092	NO
CG32809	0.405672	0.204107	0.715241	NO				Myd88	0.162836	0.252025	0.999092	NO
Smox	0.428926	0.129297	0.660182	NO				CG3281	0.179056	0.390809	0.999092	NO
tgy	-1.25532	0.134033	0.663255	NO				mRpL50	-0.193144	0.300146	0.999092	NO
CG3925	0.26534	0.13342	0.663255	NO				CG17883	-0.173064	0.25793	0.999092	NO
NK7.1	0.290437	0.129059	0.660182	NO				Hmr	-0.199931	0.394305	0.999092	NO
CG7857	0.307016	0.153401	0.679268	NO				CG3597	-0.5413	0.391274	0.999092	NO
CG14803	0.366975	0.247658	0.740643	NO				CG13151	-0.256659	0.489513	0.999092	NO
shot	0.338456	0.128272	0.65962	NO				CG31296	-0.0797697	0.943465	0.999092	NO
CG17807	-2.24572	0.200821	0.712052	NO				scra	0.29035	0.490384	0.999092	NO
CG7337	0.355938	0.126599	0.658464	NO				Obp18a	-0.334446	0.403182	0.999092	NO
CG11891	1.23258	0.138096	0.668204	NO				p38c	1.90547	0.308092	0.999092	NO
cni	-0.226841	0.133177	0.663255	NO				CG3987	0.287128	0.252409	0.999092	NO
CG8320	-0.334246	0.14774	0.67573	NO				CG10175	0.43684	0.434405	0.999092	NO
Megalin	0.360285	0.17473	0.692904	NO				KrT95D	0.259444	0.280751	0.999092	NO
Ser8	-1.22445	0.144626	0.673817	NO				Pvr	0.187931	0.254575	0.999092	NO
CG5703	-0.258026	0.131267	0.661873	NO				CG13516	0.247998	0.358859	0.999092	NO
CR43474	0.329175	0.216924	0.72408	NO				CG13344	-0.240715	0.406463	0.999092	NO
Upf3	-0.308662	0.157549	0.683988	NO				GIIIspla2	-0.203484	0.31927	0.999092	NO
CG32687	-0.283884	0.127909	0.659515	NO				yellow-c	-0.326132	0.301719	0.999092	NO
CG8249	-0.50453	0.135192	0.665415	NO				mira	0.495258	0.29856	0.999092	NO
Ser	0.395868	0.206252	0.71626	NO				Cry	1.01527	0.256766	0.999092	NO
CG10562	0.47731	0.126816	0.658464	NO				l(2)37Cg	0.207261	0.377371	0.999092	NO
CG9853	-0.180213	0.134673	0.66412	NO				CG14104	0.164589	0.477806	0.999092	NO
CG7275	0.272903	0.150733	0.677327	NO				CG32676	0.250891	0.253799	0.999092	NO
CG9350	-0.319728	0.131161	0.661873	NO				CG43444	0.309812	0.259837	0.999092	NO
CG32549	0.304584	0.127234	0.658464	NO				CG10445	-0.224875	0.56879	0.999092	NO
cln3	-0.286336	0.130178	0.661048	NO				tgo	-0.137792	0.287034	0.999092	NO
CG9172	-0.243781	0.131375	0.661873	NO				CG32845	0.255098	0.575591	0.999092	NO
Smc5	0.297816	0.173979	0.692904	NO				CG7376	0.249391	0.381328	0.999092	NO
mst	0.527537	0.161894	0.68491	NO				Aldh	-0.173276	0.257589	0.999092	NO
dx	0.261133	0.161484	0.68491	NO				CG3604	-0.575427	0.260405	0.999092	NO
Grip75	-0.890853	0.187109	0.70099	NO				CG13654	0.343937	0.329381	0.999092	NO
Zfrp8	-0.251676	0.14522	0.674708	NO				Klp64D	0.203042	0.28718	0.999092	NO
CG14671	-0.284758	0.150905	0.677327	NO				Mes4	-0.221197	0.400395	0.999092	NO
Myd88	-0.218108	0.128303	0.65962	NO				CG33108	0.182336	0.463495	0.999092	NO
CG7718	-0.236068	0.180136	0.696458	NO				Vps13	0.202723	0.254732	0.999092	NO
pic	0.392561	0.130316	0.661048	NO				CG34386	0.291553	0.287506	0.999092	NO
vanin-like	-0.75158	0.128651	0.65962	NO				Trx-2	-0.170147	0.251621	0.999092	NO
CG34195	-0.298875	0.168702	0.686953	NO				Scamp	0.144427	0.253792	0.999092	NO
CG14219	-0.602719	0.137799	0.668204	NO				CG2658	0.158118	0.263715	0.999092	NO
h	-0.561675	0.128561	0.65962	NO				CG14544	-0.244602	0.495732	0.999092	NO
CG16820	-0.393554	0.20864	0.718205	NO				CG9515	0.261173	0.254031	0.999092	NO
CG3714	-0.367942	0.134271	0.664008	NO				CR43423	-0.182033	0.741604	0.999092	NO
Nep3	0.380043	0.141028	0.669482	NO				CG42233	-0.173397	0.447062	0.999092	NO
CG10092	0.295902	0.169763	0.686953	NO				axo	-0.411378	0.258699	0.999092	NO
CG13827	-0.292378	0.17476	0.692904	NO				CG11454	0.213783	0.288515	0.999092	NO
CG4957	-0.216509	0.161637	0.68491	NO				CG11376	-0.310844	0.270097	0.999092	NO
Drak	0.305524	0.129135	0.660182	NO				CG4882	-0.150337	0.276011	0.999092	NO
CG8204	0.321086	0.21298	0.721526	NO				Nelf-E	-0.163764	0.349812	0.999092	NO
CG7712	-0.349163	0.139417	0.668204	NO				Pnn	-0.153745	0.335374	0.999092	NO
nemy	-0.392797	0.179689	0.696458	NO				dwg	-0.220775	0.315102	0.999092	NO
Tsp42Eq	0.23165	0.13031	0.661048	NO				MICAL-like	0.215826	0.268319	0.999092	NO
CG2608	0.263257	0.160945	0.68491	NO				CG18600	0.865823	0.397601	0.999092	NO
Mlc1	-0.286783	0.12943	0.660182	NO				Cdk8	-0.151614	0.392173	0.999092	NO
Rcd6	-0.46689	0.243776	0.738627	NO				CG42553	0.223657	0.322776	0.999092	NO
scu	-0.323513	0.132934	0.663255	NO				CG17333	-0.210061	0.264803	0.999092	NO
CG32557	-0.437562	0.13268	0.663255	NO				CG42674	0.200714	0.260903	0.999092	NO
CG7781	-0.679728	0.174958	0.69301	NO				Den1	-0.160925	0.30267	0.999092	NO
CG11889	1.2274	0.142152	0.66991	NO				CG8359	0.151725	0.472365	0.999092	NO
CG15168	-0.245551	0.154749	0.680685	NO				CG8360	0.233954	0.302561	0.999092	NO
mei-S332	-0.353866	0.207137	0.71626	NO				CG9836	0.234691	0.254735	0.999092	NO
alpha-Man-II	0.290535	0.187099	0.70099	NO				CG5484	-0.147835	0.266438	0.999092	NO
CG17597	-0.400649	0.138212	0.668204	NO				HDAC6	0.440382	0.259883	0.999092	NO
CG5080	-0.292887	0.13391	0.663255	NO				CG12253	0.132911	0.603424	0.999092	NO
CG42254	-0.309873	0.217977	0.725559	NO				CG10352	0.337278	0.585931	0.999092	NO
CG2116	-0.257919	0.135731	0.665507	NO				CG42445	-0.260442	0.330207	0.999092	NO
Ost48	-0.310819	0.132111	0.66271	NO				Meics	-0.232639	0.340469	0.999092	NO
Nedd8	-0.244425	0.146913	0.67573	NO				RpS24	-0.92347	0.26825	0.999092	NO
CG8281	-0.342906	0.149783	0.677327	NO				CG17272	-0.266657	0.262704	0.999092	NO
RhoGAP71E	0.464353	0.1422	0.66991	NO				Cerk	0.241867	0.263903	0.999092	NO
ssp3	0.317626	0.165787	0.685927	NO				CG10126	0.531487	0.294361	0.999092	NO
CG13957	0.313926	0.155129	0.681962	NO				Mapmodulin	0.202878	0.262074	0.999092	NO
CG15881	-0.331221	0.156933	0.683516	NO				Atac1	-0.197495	0.405912	0.999092	NO
CG10898	-0.195054	0.168398	0.686953	NO				Ca-alpha1D	-0.189486	0.322349	0.999092	NO
CG4813	-0.273846	0.191598	0.702038	NO				CG9205	-0.17008	0.271299	0.999092	NO
EfSec	0.216006	0.186713	0.70099	NO				CG14606	-0.37836	0.359373	0.999092	NO
Fit1	0.19695	0.131357	0.661873	NO				CG4068	-0.277137	0.361558	0.999092	NO
Cka	0.431639	0.13569	0.665507	NO				cup	-0.134689	0.295709	0.999092	NO
Pkc98E	0.37942	0.157828	0.684813	NO				ine	-0.314927	0.261353	0.999092	NO
Rpd3	0.401507	0.147536	0.67573	NO				CG7130	0.305372	0.369114	0.999092	NO
NC2beta	-0.280702	0.18604	0.70099	NO				TSG101	0.193688	0.264412	0.999092	NO
CG14949	-0.455971	0.13337	0.663255	NO				CG17187	0.281828	0.460236	0.999092	NO
mew	0.357592	0.138229	0.668204	NO				Cyp4g15	-0.180181	0.377382	0.999092	NO
CG13630	0.293593	0.153434	0.679268	NO				Hip1	0.194149	0.263771	0.999092	NO
CG10077	0.431962	0.133692	0.663255	NO				betaTry	-0.863955	0.306085	0.999092	NO
His2Av	-0.230366	0.136367	0.666221	NO				bonsai	-0.5443	0.289048	0.999092	NO
37135	0.216028	0.147733	0.67573	NO				Jon99Fii	-0.718215	0.263106	0.999092	NO
Rbp2	0.160479	0.133846	0.663255	NO				Tsf3	-0.254823	0.416331	0.999092	NO
CG2698	0.192754	0.142252	0.66991	NO				CG10623	0.66351	0.263147	0.999092	NO
lig	0.274059	0.132626	0.663255	NO				coro	-0.286637	0.260333	0.999092	NO
Tsp66E	-0.385204	0.152451	0.67756	NO				Sox100B	0.431685	0.418599	0.999092	NO
CG11586	-0.26229	0.164064	0.685909	NO				cindr	0.198249	0.26357	0.999092	NO
Ercc1	0.769229	0.142551	0.66991	NO				CG9815	-0.310386	0.493818	0.999092	NO
CG9527	-0.314236	0.1333	0.663255	NO				LamC	0.218685	0.262316	0.999092	NO
CG11893	0.769438	0.147446	0.67573	NO				CG42666	0.285097	0.307225	0.999092	NO
CG11170	-0.313576	0.202604	0.713652	NO				pxb	0.259865	0.474542	0.999092	NO
mbc	0.298324	0.13319	0.663255	NO				CG34015	-0.140126	0.332485	0.999092	NO
IM3	-1.42888	0.256895	0.748654	NO				Mfe2	-0.132348	0.265518	0.999092	NO
CG31998	0.37691	0.145125	0.674708	NO				CG1698	0.682776	0.275938	0.999092	NO
disco-r	0.412502	0.191427	0.701749	NO				bab1	0.157736	0.481959	0.999092	NO
Drep-2	0.40478	0.204295	0.715241	NO				CG3436	-0.153193	0.330781	0.999092	NO
Tim9a	-0.268763	0.178704	0.695965	NO				Atox1	-0.195905	0.267632	0.999092	NO
sals	-0.229292	0.151379	0.677327	NO				CG10051	0.44682	0.279322	0.999092	NO
CkIalpha	0.239173	0.134718	0.66412	NO				CG13358	0.138796	0.323211	0.999092	NO
Nup154	0.379051	0.147688	0.67573	NO				CG8679	0.246109	0.484291	0.999092	NO
CG15406	-1.07677	0.194804	0.706221	NO				fz3	-0.236729	0.2986	0.999092	NO
CG17999	-0.545978	0.154102	0.679573	NO				cu	-0.478573	0.284199	0.999092	NO
Adk1	-0.286732	0.148235	0.67573	NO				CG12259	-0.236352	0.336977	0.999092	NO
sec15	-0.454492	0.137085	0.66718	NO				Ef1beta	0.330278	0.272633	0.999092	NO
CG7133	0.252846	0.159924	0.68491	NO				CG16926	-0.955788	0.365534	0.999092	NO
pgc	-0.315586	0.184358	0.700924	NO				Dcp-1	0.311874	0.275146	0.999092	NO
Mdh2	-0.20261	0.135743	0.665507	NO				Hex-C	-0.45193	0.301984	0.999092	NO
CG11453	-0.287056	0.135249	0.665415	NO				CG43120	-0.67179	0.272124	0.999092	NO
CG12214	0.317457	0.136929	0.66718	NO				iav	0.278774	0.624608	0.999092	NO
CG1667	0.393448	0.150983	0.677327	NO				CG5819	0.14502	0.261942	0.999092	NO
CG32000	0.313759	0.141753	0.66991	NO				mfas	-0.296681	0.26079	0.999092	NO
Vps13	0.268949	0.136085	0.66603	NO				fs(2)ltoPP43	-0.175085	0.335328	0.999092	NO
Tif-IA	0.217229	0.140763	0.668973	NO				CG10754	-0.133686	0.297099	0.999092	NO
CG34423	1.03077	0.159312	0.68491	NO				CG13827	-0.188183	0.322563	0.999092	NO
Tsf3	-0.386276	0.193803	0.706075	NO				CG42241	0.348155	0.407526	0.999092	NO
His3.3A	0.337878	0.139189	0.668204	NO				tomosyn	0.186723	0.277852	0.999092	NO
Slc45-1	-0.73229	0.257345	0.748654	NO				Cht9	0.592146	0.26432	0.999092	NO
Rat1	0.273488	0.147544	0.67573	NO				CG9510	0.258468	0.26345	0.999092	NO
CG16732	0.465587	0.147321	0.67573	NO				CG13025	-0.181935	0.460719	0.999092	NO
fig	-0.418389	0.186127	0.70099	NO				CG7222	0.184141	0.293051	0.999092	NO
abs	0.395665	0.17415	0.692904	NO				CG10949	0.12027	0.37635	0.999092	NO
Ubi-p5E	0.444934	0.136989	0.66718	NO				seq	0.312518	0.31581	0.999092	NO
tyf	0.325845	0.141847	0.66991	NO				CG30120	-0.155459	0.305227	0.999092	NO
T48	-0.443012	0.22684	0.733553	NO				CG12082	0.152572	0.2775	0.999092	NO
CG5003	-0.226273	0.151634	0.677327	NO				Best2	-0.246709	0.297443	0.999092	NO
CG15653	-0.264537	0.169247	0.686953	NO				CG2685	-0.191669	0.333119	0.999092	NO
Map60	0.219638	0.197565	0.707964	NO				CG16712	-0.4098	0.265061	0.999092	NO
Atg12	-0.453424	0.188309	0.70099	NO				alphaTry	-0.365473	0.321141	0.999092	NO
CG8892	-0.228272	0.15076	0.677327	NO				CG3184	-0.20924	0.381494	0.999092	NO
TfIIS	-0.185287	0.149587	0.677327	NO				inx3	-0.232838	0.296801	0.999092	NO
CG3321	-0.33216	0.140235	0.668366	NO				GstE9	1.61904	0.266853	0.999092	NO
LRP1	0.567383	0.174499	0.692904	NO				NAT1	0.216521	0.265873	0.999092	NO
alpha-Est7	0.306383	0.137047	0.66718	NO				CG33181	0.346319	0.263294	0.999092	NO
mdy	-0.392893	0.152198	0.677327	NO				fliI	0.165001	0.274167	0.999092	NO
CG15533	-0.916865	0.139911	0.668234	NO				cdc23	-0.18215	0.464406	0.999092	NO
CG2183	0.508277	0.278932	0.76285	NO				Rcd7	-0.135215	0.465255	0.999092	NO
CG9864	-0.514887	0.149151	0.677327	NO				Eip78C	-0.221282	0.597091	0.999092	NO
l(3)03670	-0.252785	0.142474	0.66991	NO				Mtp	-0.170679	0.328425	0.999092	NO
CG9821	0.370981	0.143272	0.67134	NO				Taf7	-0.226357	0.348884	0.999092	NO
CG7841	-0.337896	0.167562	0.686826	NO				CG5567	-0.246397	0.26829	0.999092	NO
CG11898	0.538642	0.140139	0.668366	NO				CG12018	0.175672	0.499542	0.999092	NO
Tfb4	-0.249834	0.181782	0.699105	NO				CG5789	-0.393071	0.266101	0.999092	NO
kar	0.295685	0.160185	0.68491	NO				Atg6	-0.129074	0.292261	0.999092	NO
Seipin	-0.375975	0.139216	0.668204	NO				CG32549	-0.219507	0.264459	0.999092	NO
SmD1	-0.234334	0.161546	0.68491	NO				twf	0.217974	0.290098	0.999092	NO
byn	-0.351687	0.169627	0.686953	NO				XRCC1	-0.201985	0.343128	0.999092	NO
CG30120	-0.223248	0.168669	0.686953	NO				CG17930	0.272159	0.270415	0.999092	NO
pex10	-0.185891	0.154237	0.679573	NO				CG3703	-0.205812	0.630251	0.999092	NO
lic	-0.235375	0.146481	0.67573	NO				CG31915	-0.212182	0.481866	0.999092	NO
CG1665	-0.396724	0.146507	0.67573	NO				Rop	0.11775	0.265026	0.999092	NO
MESR4	0.304034	0.150091	0.677327	NO				lig	0.200188	0.26467	0.999092	NO
CG30022	0.675073	0.142646	0.66991	NO				CG12121	0.167405	0.271052	0.999092	NO
CG43191	-0.280952	0.194762	0.706221	NO				Acyp2	0.246752	0.371987	0.999092	NO
CG4953	0.266981	0.170506	0.687911	NO				CG8247	-0.218282	0.480364	0.999092	NO
Arp11	-0.263861	0.152701	0.678278	NO				CG31800	0.182514	0.317	0.999092	NO
kune	-0.239091	0.169581	0.686953	NO				phtf	-0.170889	0.304046	0.999092	NO
CG31548	-0.284573	0.158585	0.68491	NO				Es2	-0.194761	0.361304	0.999092	NO
AnnIX	-0.275954	0.139487	0.668204	NO				CG3344	-0.327454	0.274246	0.999092	NO
CG6733	-0.476263	0.200744	0.712052	NO				CG7914	0.183246	0.560299	0.999092	NO
Rae1	-0.305934	0.159165	0.68491	NO				CG10338	-0.124466	0.367082	0.999092	NO
Ravus	0.277915	0.174658	0.692904	NO				Pal2	-0.434368	0.300562	0.999092	NO
CG11836	0.454138	0.324661	0.785444	NO				Aats-met	-0.25037	0.406266	0.999092	NO
Picot	-0.462213	0.139845	0.668234	NO				CG31288	-0.269176	0.264598	0.999092	NO
CG17636	2.0594	0.284159	0.765429	NO				CG31347	-0.0943883	0.747408	0.999092	NO
CG14182	0.281647	0.285711	0.766852	NO				CG7272	0.310823	0.270726	0.999092	NO
CG4300	0.301017	0.148825	0.677117	NO				Ptp10D	-0.299002	0.308968	0.999092	NO
GstE5	-1.93202	0.159825	0.68491	NO				CG16790	-0.280602	0.498924	0.999092	NO
Rpt1	-0.175719	0.141654	0.66991	NO				CG14164	0.135081	0.698296	0.999092	NO
CG4019	-0.825928	0.144185	0.672964	NO				CG43326	-0.0265697	0.95123	0.999092	NO
CG6347	-0.678107	0.250289	0.742352	NO				CG43325	-0.0265697	0.951788	0.999092	NO
Nnp-1	0.320498	0.156029	0.682746	NO				CG14562	-0.254625	0.337429	0.999092	NO
Spt6	0.304772	0.143728	0.672964	NO				Mlh1	0.383059	0.539637	0.999092	NO
CG30285	-0.726399	0.203185	0.714168	NO				CG11403	0.236508	0.642786	0.999092	NO
CG32599	-0.282311	0.223364	0.731403	NO				CG5377	0.155698	0.350653	0.999092	NO
CG7456	-0.951541	0.163193	0.68491	NO				CG7120	0.464711	0.426888	0.999092	NO
CG18304	0.305107	0.18514	0.70099	NO				Gli	0.302642	0.271296	0.999092	NO
f-cup	0.206256	0.163633	0.685598	NO				CG4854	-0.127079	0.66707	0.999092	NO
CG3967	-0.222521	0.176828	0.695153	NO				CG11710	0.229252	0.309637	0.999092	NO
Cyp6d4	0.796921	0.143269	0.67134	NO				CG4250	-0.299495	0.630488	0.999092	NO
aux	0.308302	0.146429	0.67573	NO				CG7747	-0.189113	0.362428	0.999092	NO
Ugt58Fa	-0.989174	0.261295	0.749942	NO				Cyp304a1	0.0216951	0.963778	0.999092	NO
tral	0.304729	0.144134	0.672964	NO				CG31710	0.385171	0.397122	0.999092	NO
faf	0.42582	0.142169	0.66991	NO				CR43334	-0.304398	0.538798	0.999092	NO
CG1647	0.292952	0.190749	0.701271	NO				nero	0.206505	0.284993	0.999092	NO
sqd	0.314484	0.144678	0.673817	NO				Lrch	0.203111	0.301953	0.999092	NO
pall	-0.231917	0.161965	0.68491	NO				CG15097	0.093101	0.828284	0.999092	NO
Grip128	0.284229	0.213875	0.722182	NO				HmgD	0.194745	0.300854	0.999092	NO
CG4789	-0.249996	0.158462	0.68491	NO				CG4935	-0.137551	0.668682	0.999092	NO
CG14183	0.397411	0.198782	0.709739	NO				wde	-0.273884	0.302659	0.999092	NO
Itp-r83A	0.487015	0.150678	0.677327	NO				Cyp9b1	-1.55796	0.335409	0.999092	NO
CG7627	0.2473	0.146153	0.67573	NO				CG34056	0.274596	0.460236	0.999092	NO
rho-7	-0.284558	0.15713	0.683714	NO				Myt1	-0.208126	0.399175	0.999092	NO
nct	0.226574	0.148765	0.677117	NO				CG10424	-0.166002	0.299056	0.999092	NO
NitFhit	0.252101	0.165827	0.685927	NO				CG8239	-0.179349	0.553691	0.999092	NO
CG4022	0.371413	0.213242	0.72209	NO				Drep-2	-0.230953	0.508992	0.999092	NO
how	0.419617	0.182626	0.699185	NO				Mur29B	0.458423	0.272269	0.999092	NO
CG4726	-0.252275	0.163952	0.685909	NO				mRpL23	0.174291	0.367114	0.999092	NO
cerv	-0.263227	0.241396	0.738627	NO				CG2906	0.231264	0.423788	0.999092	NO
Idgf1	-0.520455	0.184269	0.700924	NO				CG42699	0.16739	0.540954	0.999092	NO
CG14252	-0.319289	0.239444	0.738627	NO				CG9717	-0.455683	0.418264	0.999092	NO
nmo	0.438381	0.24481	0.738627	NO				Cyp6t1	-0.263506	0.276379	0.999092	NO
CG6206	-0.605245	0.147729	0.67573	NO				Pep	0.145492	0.26803	0.999092	NO
CG10086	-0.315219	0.147311	0.67573	NO				CG6490	0.325737	0.672406	0.999092	NO
CG9194	-0.55527	0.205367	0.71626	NO				Pez	0.149429	0.298217	0.999092	NO
CG12268	-0.617931	0.168083	0.686826	NO				SKIP	-0.45826	0.423944	0.999092	NO
CG7130	0.462454	0.228104	0.734832	NO				CG32103	-0.262753	0.279469	0.999092	NO
CG3838	0.430057	0.164937	0.685927	NO				PGRP-SA	0.0786776	0.894693	0.999092	NO
CG7181	-0.294589	0.148187	0.67573	NO				Smc5	-0.18738	0.366149	0.999092	NO
CG31360	-0.260002	0.256245	0.748654	NO				mol	0.15061	0.490578	0.999092	NO
Mal-A5	0.452354	0.187853	0.70099	NO				CG17361	-0.173103	0.599362	0.999092	NO
ara	-0.358341	0.192225	0.702927	NO				Ef1alpha100E	0.279376	0.536449	0.999092	NO
armi	0.408731	0.162544	0.68491	NO				CG10341	0.441148	0.304703	0.999092	NO
CG17928	-1.58787	0.174969	0.69301	NO				CG30466	0.0577657	0.927883	0.999092	NO
Galk	0.449375	0.151271	0.677327	NO				abo	-0.198351	0.327938	0.999092	NO
betaggt-II	-0.262695	0.148264	0.67573	NO				CG2918	0.238765	0.275006	0.999092	NO
Cyp301a1	-0.465529	0.185616	0.70099	NO				CG9967	0.494598	0.514477	0.999092	NO
Ssb-c31a	-0.32957	0.174177	0.692904	NO				cora	0.19314	0.272604	0.999092	NO
CG16826	-1.72559	0.151707	0.677327	NO				CG10359	-0.205292	0.311123	0.999092	NO
CG7777	-0.526998	0.160147	0.68491	NO				CG15818	0.371639	0.269638	0.999092	NO
frc	-0.238874	0.151222	0.677327	NO				Arc-p34	0.173918	0.269955	0.999092	NO
Pros26.4	-0.209244	0.147702	0.67573	NO				Jon66Cii	0.965232	0.567304	0.999092	NO
mRpL50	-0.262371	0.184273	0.700924	NO				TepIII	-0.206543	0.312339	0.999092	NO
fusl	-0.496875	0.262564	0.750532	NO				beta-Spec	0.264771	0.278741	0.999092	NO
CG2774	-0.329573	0.146993	0.67573	NO				CG31999	-0.141157	0.297901	0.999092	NO
casp	0.24295	0.150548	0.677327	NO				CG10512	0.194209	0.29837	0.999092	NO
rost	-0.399948	0.146705	0.67573	NO				MSBP	-0.14661	0.275905	0.999092	NO
CG12106	-0.270214	0.1881	0.70099	NO				CG17486	-0.177246	0.28332	0.999092	NO
RhoGAPp190	0.316808	0.151034	0.677327	NO				CR32252	0.192086	0.520577	0.999092	NO
MKP-4	0.396534	0.192021	0.702899	NO				Oseg6	0.203771	0.617846	0.999092	NO
CG15870	-0.547632	0.183598	0.700924	NO				CG12333	-0.160797	0.353194	0.999092	NO
CG33331	-0.272117	0.189343	0.70099	NO				Mlc2	-0.181892	0.281639	0.999092	NO
dbo	0.195655	0.166007	0.685927	NO				Upf3	-0.2034	0.36185	0.999092	NO
E(Pc)	0.324831	0.151877	0.677327	NO				CG31875	-0.203645	0.409993	0.999092	NO
SP1173	0.430155	0.188992	0.70099	NO				CG15923	-0.184677	0.446471	0.999092	NO
Cyp9b2	0.759606	0.150217	0.677327	NO				HLH106	0.184038	0.2747	0.999092	NO
CR31781	-0.697395	0.169611	0.686953	NO				cib	0.304798	0.270856	0.999092	NO
CG10664	-0.258087	0.148014	0.67573	NO				CG18549	-0.187004	0.301058	0.999092	NO
CG1943	0.346643	0.153347	0.679268	NO				smt3	-0.190683	0.271212	0.999092	NO
CG30411	-0.236888	0.158522	0.68491	NO				CG30157	0.0749163	0.796661	0.999092	NO
Ranbp11	0.17655	0.159732	0.68491	NO				CG43103	0.264419	0.616043	0.999092	NO
CG13912	-0.918787	0.212766	0.721526	NO				pex13	-0.148713	0.275787	0.999092	NO
CG2292	0.211732	0.193071	0.704745	NO				nwk	-0.557762	0.380082	0.999092	NO
CG12703	-0.419005	0.147792	0.67573	NO				CG15170	-0.364034	0.29152	0.999092	NO
CG13531	0.328663	0.161175	0.68491	NO				mthl1	-0.889661	0.329681	0.999092	NO
CG32250	-0.18958	0.15731	0.683879	NO				Sox21a	0.521315	0.478646	0.999092	NO
Fps85D	-0.458474	0.149721	0.677327	NO				CG31937	-0.208939	0.283157	0.999092	NO
Fmr1	0.307047	0.154356	0.679573	NO				CG14969	-0.247201	0.30961	0.999092	NO
CG16711	0.510891	0.175384	0.69323	NO				nmo	0.209676	0.612797	0.999092	NO
r2d2	0.22945	0.166016	0.685927	NO				MED28	0.136684	0.366264	0.999092	NO
mtacp1	-0.267268	0.152288	0.677327	NO				Uhg3	0.3002	0.486705	0.999092	NO
Frq2	0.455777	0.239159	0.738627	NO				CG8738	-0.286307	0.509434	0.999092	NO
mip130	-0.327796	0.165485	0.685927	NO				Tap42	0.125816	0.310638	0.999092	NO
scaf	0.585336	0.212982	0.721526	NO				eIF2B-alpha	-0.184118	0.311479	0.999092	NO
dikar	0.542735	0.186828	0.70099	NO				CG14483	0.346141	0.289945	0.999092	NO
CG6878	-0.277998	0.17035	0.687911	NO				CG31370	-0.594631	0.31909	0.999092	NO
CG3590	0.233737	0.168196	0.686826	NO				lbk	0.269669	0.280689	0.999092	NO
CG10147	0.243382	0.229424	0.735984	NO				Fs	-0.180457	0.50611	0.999092	NO
Oatp58Db	-0.709771	0.260678	0.749942	NO				Moe	0.155194	0.277658	0.999092	NO
CG43266	-0.349102	0.185234	0.70099	NO				CG7326	0.1705	0.461665	0.999092	NO
Pros28.1	-0.257764	0.152813	0.678386	NO				Myo61F	0.167224	0.296157	0.999092	NO
l(2)06225	-0.291934	0.151307	0.677327	NO				GstE6	-2.28666	0.279906	0.999092	NO
CG4497	0.351549	0.26795	0.753195	NO				His2Av	-0.163088	0.283079	0.999092	NO
CG3689	-0.208281	0.155907	0.682746	NO				CG13024	0.1829	0.522235	0.999092	NO
lcs	-1.76472	0.151553	0.677327	NO				CG3570	-0.171695	0.354968	0.999092	NO
CG33109	-1.74308	0.196301	0.707332	NO				CG4984	-0.165207	0.405128	0.999092	NO
HLH106	0.243111	0.149086	0.677327	NO				CG4400	-0.143033	0.332735	0.999092	NO
Fen1	-0.313846	0.236099	0.738155	NO				CG13123	-0.126796	0.671733	0.999092	NO
CG10590	0.214152	0.160517	0.68491	NO				Nup133	0.196022	0.333877	0.999092	NO
CG8675	-0.323838	0.167874	0.686826	NO				CG5543	0.491981	0.355877	0.999092	NO
CG16965	-0.429812	0.151697	0.677327	NO				CG10462	-0.204192	0.285967	0.999092	NO
mRpS9	-0.184021	0.1591	0.68491	NO				CG31097	-0.0931908	0.912764	0.999092	NO
CG13667	0.306603	0.172411	0.690365	NO				skpA	-0.225013	0.274562	0.999092	NO
CG5150	0.634356	0.16114	0.68491	NO				CG5177	-0.209907	0.284915	0.999092	NO
CG4622	-0.255698	0.16593	0.685927	NO				Calx	0.307355	0.277117	0.999092	NO
dos	0.349233	0.161793	0.68491	NO				CG31388	-0.169539	0.592676	0.999092	NO
l(2)35Df	0.231267	0.167244	0.686826	NO				CG3448	-0.226769	0.425379	0.999092	NO
CG7430	-0.171394	0.149611	0.677327	NO				CG13096	0.21241	0.29133	0.999092	NO
rad50	0.532638	0.162265	0.68491	NO				CG17181	-0.197695	0.518001	0.999092	NO
CG13177	-0.443792	0.155549	0.682746	NO				CG3638	0.229641	0.293538	0.999092	NO
Prp8	0.268917	0.152194	0.677327	NO				chinmo	-0.217893	0.819615	0.999092	NO
CG13282	0.276438	0.298806	0.773579	NO				E(var)3-9	-0.158031	0.352912	0.999092	NO
Ca-P60A	0.233247	0.150814	0.677327	NO				inaE	-0.234592	0.36195	0.999092	NO
pxb	0.424082	0.282371	0.764168	NO				CG8818	-0.122293	0.289773	0.999092	NO
CG12333	-0.224509	0.187846	0.70099	NO				mip130	-0.237103	0.31423	0.999092	NO
Psc	0.552953	0.162661	0.68491	NO				Opbp	-0.970755	0.340707	0.999092	NO
Vps28	-0.328345	0.156107	0.682746	NO				CG14103	-0.154926	0.308015	0.999092	NO
RluA-1	-0.416026	0.166225	0.685927	NO				sd	0.170335	0.2915	0.999092	NO
CG3560	-0.294017	0.153008	0.678858	NO				bmm	0.475195	0.283465	0.999092	NO
DopEcR	0.561247	0.309724	0.777805	NO				Hs3st-A	0.0803535	0.843318	0.999092	NO
CG6937	0.326775	0.17648	0.694349	NO				Sptr	-0.163832	0.307299	0.999092	NO
slik	0.376245	0.152288	0.677327	NO				IP3K2	-0.193333	0.305081	0.999092	NO
CG31635	0.479045	0.175958	0.693715	NO				CG14647	-0.173153	0.313491	0.999092	NO
CG13358	0.200813	0.216761	0.72408	NO				CG11852	-0.249727	0.309292	0.999092	NO
CG15589	-0.319232	0.257149	0.748654	NO				CG5780	0.0339992	0.906075	0.999092	NO
CG30010	0.305947	0.320042	0.782087	NO				bib	0.0225364	0.964834	0.999092	NO
CG3308	0.246817	0.154318	0.679573	NO				Cyp6d4	0.582385	0.291789	0.999092	NO
wntD	-0.375981	0.276105	0.760204	NO				CG8500	-0.197059	0.442271	0.999092	NO
CG8317	1.71513	0.210514	0.720387	NO				Bgb	-0.169659	0.5286	0.999092	NO
CG3294	-0.293808	0.226614	0.733553	NO				amd	-0.273444	0.566627	0.999092	NO
CG30344	0.338761	0.158997	0.68491	NO				CG15435	-0.154553	0.540296	0.999092	NO
CG8008	-0.265431	0.161308	0.68491	NO				CG14780	-0.150466	0.492128	0.999092	NO
CG5569	-0.251714	0.171525	0.689332	NO				pgc	-0.19702	0.371908	0.999092	NO
CG7655	-0.24854	0.201848	0.712549	NO				Mekk1	0.146977	0.286568	0.999092	NO
BicD	-0.227886	0.153454	0.679268	NO				CG2608	0.168728	0.338044	0.999092	NO
Ahcy89E	-0.386601	0.15395	0.679573	NO				puc	0.255116	0.285089	0.999092	NO
Noa36	-0.243884	0.166956	0.686826	NO				CG6401	-0.198765	0.534491	0.999092	NO
Sec16	0.526426	0.158752	0.68491	NO				CG10958	-0.207556	0.491392	0.999092	NO
tefu	0.236775	0.230597	0.736222	NO				srp	-0.298845	0.43097	0.999092	NO
smo	0.274023	0.231236	0.737192	NO				CG7582	-0.288469	0.420781	0.999092	NO
CG13708	0.408336	0.250447	0.742352	NO				CG3645	-0.191545	0.339674	0.999092	NO
rumi	-0.466522	0.258846	0.749942	NO				CG11035	-0.119953	0.405981	0.999092	NO
p	0.209739	0.185466	0.70099	NO				FucTB	-0.110352	0.535659	0.999092	NO
Klp61F	0.269757	0.273349	0.757014	NO				CG12375	-0.160017	0.292211	0.999092	NO
mRpL34	-0.254883	0.257998	0.749237	NO				CG9593	-0.0388916	0.937907	0.999092	NO
CG32732	0.232085	0.180955	0.697659	NO				CG4288	0.27716	0.502756	0.999092	NO
CG14232	-0.205609	0.170545	0.687911	NO				CG34227	0.378432	0.769501	0.999092	NO
CG1578	0.313018	0.167463	0.686826	NO				CG12341	-0.138319	0.344392	0.999092	NO
CG11658	0.398944	0.15592	0.682746	NO				CG10365	-0.251005	0.295863	0.999092	NO
cactin	0.247639	0.165294	0.685927	NO				CG12288	0.228871	0.604346	0.999092	NO
Vps25	1.01893	0.185371	0.70099	NO				CG4053	-0.843679	0.315751	0.999092	NO
Cyp12d1-d	1.45286	0.299779	0.774015	NO				CG12104	-0.204516	0.348822	0.999092	NO
CG1542	0.27393	0.180059	0.696458	NO				IntS9	-0.146727	0.404231	0.999092	NO
CG7185	-0.21018	0.156995	0.683516	NO				MED17	-0.142526	0.350001	0.999092	NO
CSN5	-0.184898	0.165833	0.685927	NO				srpk79D	-0.169746	0.457608	0.999092	NO
[truncated: 5,683 more rows]
