# Supplementary material for: Genetic, molecular and physiological basis of variation in Drosophila gut immunocompetence
Source: Nat Commun. 2015 Jul 27;6:7829. doi: 10.1038/ncomms8829 (PMC4525169; doi:10.1038/ncomms8829)
Supplement: Supplementary Data 3 — Modulated modularity clustering modules. [file ncomms8829-s4.xlsx]

## Sheet: Sheet1
Supplementary Data 3: Modulated modularity clustering modules.
Module Composition						Module Information
Gene	Module#	Average Absolute Correlation beween all pairs of genes in the module	Average Absolute Correlation between a gene and all other genes in the module			Module#	Number of genes per module	Average Absolute Correlation beween all pairs of genes in the module
CG42362	1	1	1			1	2	1
CG42363	1	1	1			2	2	0.98824
tamo	2	0.98824	0.98824			3	2	0.96765
CG3860	2	0.98824	0.98824			4	2	0.96471
thetaTry	3	0.96765	0.96765			5	3	0.94706
CG6041	3	0.96765	0.96765			6	3	0.94314
CG14193	4	0.96471	0.96471			7	4	0.93873
CG7296	4	0.96471	0.96471			8	3	0.93824
adat	5	0.94706	0.96471			9	2	0.93529
CAH1	5	0.94706	0.95147			10	4	0.93186
CG6701	5	0.94706	0.925			11	3	0.92549
CG11839	6	0.94314	0.96324			12	3	0.92549
hiw	6	0.94314	0.93676			13	2	0.92059
CG8066	6	0.94314	0.92941			14	5	0.91941
CG13625	7	0.93873	0.9549			15	5	0.91853
CG4973	7	0.93873	0.94118			16	3	0.90882
CG10958	7	0.93873	0.93922			17	5	0.90882
Lsm11	7	0.93873	0.91961			18	2	0.90588
RluA-1	8	0.93824	0.96324			19	7	0.89734
CG42666	8	0.93824	0.92647			20	2	0.89706
asparagine-synthetase	8	0.93824	0.925			21	3	0.89412
CG3165	9	0.93529	0.93529			22	6	0.8898
CG1941	9	0.93529	0.93529			23	10	0.88876
CG8239	10	0.93186	0.95			24	6	0.88824
HmgZ	10	0.93186	0.93627			25	9	0.88815
Unc-76	10	0.93186	0.93235			26	2	0.88529
noc	10	0.93186	0.90882			27	6	0.88118
CG11889	11	0.92549	0.94412			28	3	0.87745
CG11891	11	0.92549	0.94412			29	2	0.87647
Porin2	11	0.92549	0.88824			30	8	0.86996
CG34133	12	0.92549	0.95			31	2	0.86471
vn	12	0.92549	0.91912			32	2	0.85882
yin	12	0.92549	0.90735			33	2	0.85882
out	13	0.92059	0.92059			34	2	0.85294
sel	13	0.92059	0.92059			35	2	0.85294
raw	14	0.91941	0.94412			36	2	0.85294
pdm2	14	0.91941	0.93529			37	2	0.85
CG11897	14	0.91941	0.925			38	3	0.84902
Pdk1	14	0.91941	0.90368			39	11	0.84781
Unc-115a	14	0.91941	0.88897			40	3	0.83922
upd2	15	0.91853	0.93088			41	4	0.83824
CG6299	15	0.91853	0.93088			42	5	0.83265
CG15642	15	0.91853	0.91838			43	3	0.83137
dream	15	0.91853	0.91618			44	4	0.82941
CG10337	15	0.91853	0.89632			45	2	0.82941
Ubi-p63E	16	0.90882	0.93382			46	27	0.82788
Ubi-p5E	16	0.90882	0.90441			47	10	0.82621
CG8460	16	0.90882	0.88824			48	3	0.82549
CG15674	17	0.90882	0.93309			49	3	0.82549
CR42547	17	0.90882	0.93088			50	8	0.82479
l(2)s5379	17	0.90882	0.91985			51	5	0.82471
CG34329	17	0.90882	0.88162			52	3	0.82451
CG6295	17	0.90882	0.87868			53	11	0.82118
Eip75B	18	0.90588	0.90588			54	5	0.82088
Tab2	18	0.90588	0.90588			55	18	0.82068
CG33057	19	0.89734	0.92794			56	3	0.81961
mkg-p	19	0.89734	0.90735			57	4	0.81912
CG6928	19	0.89734	0.90686			58	7	0.81751
cv-2	19	0.89734	0.90441			59	3	0.81275
Pcaf	19	0.89734	0.90343			60	14	0.81112
CG3448	19	0.89734	0.8701			61	4	0.80686
ntc	19	0.89734	0.86127			62	4	0.80294
Idgf2	20	0.89706	0.89706			63	4	0.80196
CG7724	20	0.89706	0.89706			64	4	0.8
Cyp309a1	21	0.89412	0.90882			65	7	0.79916
CG9987	21	0.89412	0.90735			66	2	0.79706
CG11426	21	0.89412	0.86618			67	7	0.79678
CG31286	22	0.8898	0.93471			68	4	0.79167
CG1315	22	0.8898	0.93471			69	4	0.78676
CG16936	22	0.8898	0.89882			70	14	0.78539
RhoGAP71E	22	0.8898	0.86882			71	3	0.78333
CG9396	22	0.8898	0.86765			72	59	0.7823
CG33301	22	0.8898	0.83412			73	8	0.77752
CG31347	23	0.88876	0.92941			74	5	0.77735
PGRP-SA	23	0.88876	0.91078			75	3	0.77549
CG43325	23	0.88876	0.90523			76	3	0.77451
CG43326	23	0.88876	0.90523			77	4	0.77206
fig	23	0.88876	0.89641			78	3	0.76667
Rgk1	23	0.88876	0.89412			79	3	0.76471
CG5506	23	0.88876	0.87484			80	6	0.76314
Phk-3	23	0.88876	0.86895			81	3	0.75294
Acox57D-p	23	0.88876	0.86111			82	16	0.74904
Hex-C	23	0.88876	0.8415			83	3	0.74804
fabp	24	0.88824	0.92471			84	11	0.74209
CG31457	24	0.88824	0.90235			85	6	0.73961
CG8152	24	0.88824	0.89412			86	4	0.73627
NC2alpha	24	0.88824	0.89294			87	4	0.72696
Listericin	24	0.88824	0.88			88	28	0.72505
CG6800	24	0.88824	0.83529			89	7	0.72395
CG42303	25	0.88815	0.92684			90	10	0.72176
CG42304	25	0.88815	0.92684			91	88	0.72116
His4r	25	0.88815	0.91213			92	13	0.71723
CG10082	25	0.88815	0.89743			93	4	0.71569
fray	25	0.88815	0.89301			94	133	0.71552
CG3868	25	0.88815	0.88051			95	5	0.71529
chinmo	25	0.88815	0.87868			96	20	0.71495
Bace	25	0.88815	0.86728			97	3	0.71471
CG15533	25	0.88815	0.81066			98	3	0.7098
CG31091	26	0.88529	0.88529			99	4	0.7098
CG2107	26	0.88529	0.88529			100	6	0.70784
CG14818	27	0.88118	0.91882			101	8	0.70641
CG11279	27	0.88118	0.91176			102	16	0.70314
CG32103	27	0.88118	0.89647			103	23	0.70307
CG33169	27	0.88118	0.86471			104	34	0.69877
insc	27	0.88118	0.85059			105	4	0.69853
futsch	27	0.88118	0.84471			106	5	0.69824
krz	28	0.87745	0.91029			107	71	0.6944
CG12057	28	0.87745	0.87647			108	19	0.69078
CG5724	28	0.87745	0.84559			109	32	0.68829
Hsc70-2	29	0.87647	0.87647			110	8	0.68666
Aats-ala	29	0.87647	0.87647			111	3	0.67647
CG2765	30	0.86996	0.90756			112	5	0.67529
RecQ5	30	0.86996	0.90546			113	4	0.67255
CG15423	30	0.86996	0.89664			114	72	0.67213
CG10039	30	0.86996	0.88193			115	13	0.67048
CG4199	30	0.86996	0.88067			116	8	0.66786
LpR1	30	0.86996	0.84496			117	4	0.66667
CG18746	30	0.86996	0.82521			118	523	0.65844
CG10641	30	0.86996	0.81723			119	11	0.65551
CR43334	31	0.86471	0.86471			120	11	0.65198
CG15803	31	0.86471	0.86471			121	5	0.64265
CG31041	32	0.85882	0.85882			122	14	0.63798
CG32407	32	0.85882	0.85882			123	6	0.63784
Dcr-2	33	0.85882	0.85882			124	6	0.6251
Psf1	33	0.85882	0.85882			125	9	0.61887
LysB	34	0.85294	0.85294			126	52	0.60266
Jon99Ci	34	0.85294	0.85294			127	9	0.58546
bonsai	35	0.85294	0.85294			128	6	0.5698
CG16790	35	0.85294	0.85294			129	5	0.56324
CG14205	36	0.85294	0.85294			130	17	0.54245
CG1140	36	0.85294	0.85294			131	6	0.53275
CG17192	37	0.85	0.85			132	6	0.46902
gol	37	0.85	0.85			133	29	0.46573
Ugt86Dc	38	0.84902	0.87794			134	15	0.44647
TrpA1	38	0.84902	0.84559			135	12	0.44029
CG9641	38	0.84902	0.82353			136	7	0.43739
da	39	0.84781	0.88647			137	25	0.39042
CrebB-17A	39	0.84781	0.88588			138	32	0.37821
mib1	39	0.84781	0.88265			139	18	0.35375
CG32579	39	0.84781	0.87853			140	23	0.33146
CalpC	39	0.84781	0.85235			141	1	0
Atg8a	39	0.84781	0.84941			142	1	0
sol	39	0.84781	0.84588			143	1	0
CG31955	39	0.84781	0.83706			144	1	0
CG1172	39	0.84781	0.83			145	1	0
CG42259	39	0.84781	0.81941			146	1	0
CG8353	39	0.84781	0.75824			147	1	0
CG11055	40	0.83922	0.85882			148	1	0
CG8586	40	0.83922	0.83382			149	1	0
CG15431	40	0.83922	0.825			150	1	0
CG11906	41	0.83824	0.88627
CG3558	41	0.83824	0.83725
cad	41	0.83824	0.81765
Opbp	41	0.83824	0.81176
Npc2b	42	0.83265	0.88309
CG9360	42	0.83265	0.87059
obst-E	42	0.83265	0.83824
fusl	42	0.83265	0.79779
CG4433	42	0.83265	0.77353
stops	43	0.83137	0.84265
Ugt36Bc	43	0.83137	0.84118
CG10924	43	0.83137	0.81029
CHKov2	44	0.82941	0.86275
sra	44	0.82941	0.84902
CG32115	44	0.82941	0.82157
GstE6	44	0.82941	0.78431
uif	45	0.82941	0.82941
GNBP2	45	0.82941	0.82941
CG3703	46	0.82788	0.89423
Mad1	46	0.82788	0.88224
CG12219	46	0.82788	0.87636
Sin1	46	0.82788	0.8707
mib2	46	0.82788	0.86991
CG10321	46	0.82788	0.86889
Sry-alpha	46	0.82788	0.86584
CG6841	46	0.82788	0.86222
CG4068	46	0.82788	0.8586
sdt	46	0.82788	0.85758
wdn	46	0.82788	0.85486
CG10144	46	0.82788	0.85464
Ac76E	46	0.82788	0.85124
CR43629	46	0.82788	0.84966
CG15209	46	0.82788	0.84842
CG4622	46	0.82788	0.84762
Or43b	46	0.82788	0.83846
l(2)03659	46	0.82788	0.82195
CG5913	46	0.82788	0.81595
CTCF	46	0.82788	0.81414
CG43266	46	0.82788	0.81324
CG7985	46	0.82788	0.80894
Cyp28a5	46	0.82788	0.79491
CG17108	46	0.82788	0.74536
dsx	46	0.82788	0.73303
betaTub97EF	46	0.82788	0.70679
Act79B	46	0.82788	0.64695
GstD8	47	0.82621	0.90033
CG6996	47	0.82621	0.86307
dlt	47	0.82621	0.85719
CG15126	47	0.82621	0.84542
snoRNA:660	47	0.82621	0.84379
CG17664	47	0.82621	0.84281
CG34198	47	0.82621	0.8098
CG1358	47	0.82621	0.79902
CG9903	47	0.82621	0.75556
CG1271	47	0.82621	0.7451
CG9338	48	0.82549	0.86618
QC	48	0.82549	0.80882
CG30285	48	0.82549	0.80147
CG14961	49	0.82549	0.85147
DNApol-delta	49	0.82549	0.84265
CG7402	49	0.82549	0.78235
Ctr1B	50	0.82479	0.88445
Poxm	50	0.82479	0.88445
CG13604	50	0.82479	0.86261
CG42708	50	0.82479	0.85798
Cyp6a13	50	0.82479	0.81765
CG15547	50	0.82479	0.80126
Chro	50	0.82479	0.78739
chn	50	0.82479	0.70252
Nle	51	0.82471	0.8875
CG9463	51	0.82471	0.84265
CG9465	51	0.82471	0.8375
CG16799	51	0.82471	0.77941
mst	51	0.82471	0.77647
CG6490	52	0.82451	0.85441
mthl1	52	0.82451	0.82206
CG10680	52	0.82451	0.79706
CG8997	53	0.82118	0.87353
iotaTry	53	0.82118	0.87147
CG7968	53	0.82118	0.86882
CG7953	53	0.82118	0.85412
CG5783	53	0.82118	0.84882
CG14275	53	0.82118	0.82353
tomosyn	53	0.82118	0.82324
CG11151	53	0.82118	0.81559
CG10863	53	0.82118	0.79735
Oat	53	0.82118	0.76471
Ugt86Dd	53	0.82118	0.69176
CG11158	54	0.82088	0.87574
CG8414	54	0.82088	0.8625
l(1)G0045	54	0.82088	0.85735
Jon99Ciii	54	0.82088	0.83382
mus309	54	0.82088	0.675
CG4164	55	0.82068	0.88374
P58IPK	55	0.82068	0.8782
CG32137	55	0.82068	0.86817
CG33306	55	0.82068	0.85865
CG9449	55	0.82068	0.85623
CG9009	55	0.82068	0.8526
exu	55	0.82068	0.84965
CG32758	55	0.82068	0.84654
CDase	55	0.82068	0.82699
CG8801	55	0.82068	0.82509
Tim17a2	55	0.82068	0.82336
melt	55	0.82068	0.80571
Mal-A7	55	0.82068	0.78599
mtt	55	0.82068	0.77612
iav	55	0.82068	0.77491
CG8079	55	0.82068	0.77076
CG6484	55	0.82068	0.76315
Mal-A3	55	0.82068	0.72647
CG32284	56	0.81961	0.86471
Thor	56	0.81961	0.79706
fbp	56	0.81961	0.79706
CG10623	57	0.81912	0.8549
CG9008	57	0.81912	0.85098
Wsck	57	0.81912	0.8
CG4835	57	0.81912	0.77059
CG12576	58	0.81751	0.83873
CG5126	58	0.81751	0.82794
CG12730	58	0.81751	0.82598
cyc	58	0.81751	0.81961
MED24	58	0.81751	0.81422
cenG1A	58	0.81751	0.80245
Dad	58	0.81751	0.79363
CG15773	59	0.81275	0.84412
CG11155	59	0.81275	0.83235
CG9631	59	0.81275	0.76176
CG34394	60	0.81112	0.87443
laza	60	0.81112	0.86357
CG8785	60	0.81112	0.8552
CG5262	60	0.81112	0.85136
Pi3K59F	60	0.81112	0.84502
CG16965	60	0.81112	0.84321
CG5346	60	0.81112	0.83959
numb	60	0.81112	0.83348
CG14204	60	0.81112	0.81787
hebe	60	0.81112	0.81267
dome	60	0.81112	0.81222
Ugt86Da	60	0.81112	0.80204
CG13078	60	0.81112	0.73484
CG31148	60	0.81112	0.57014
Cyp4d2	61	0.80686	0.83922
CG17928	61	0.80686	0.82647
Ets98B	61	0.80686	0.78725
CG11034	61	0.80686	0.77451
Cyp9b2	62	0.80294	0.86569
CG15170	62	0.80294	0.81471
CG18343	62	0.80294	0.79902
CG6834	62	0.80294	0.73235
CG34380	63	0.80196	0.85588
Rgk3	63	0.80196	0.82353
Vmat	63	0.80196	0.77157
CG12493	63	0.80196	0.75686
dm	64	0.8	0.86667
ftz-f1	64	0.8	0.82451
EcR	64	0.8	0.81667
rols	64	0.8	0.69216
CG10126	65	0.79916	0.85392
GlcT-1	65	0.79916	0.84461
CG11671	65	0.79916	0.84069
betaTub60D	65	0.79916	0.82892
CG2121	65	0.79916	0.825
CG7408	65	0.79916	0.74167
Vps20	65	0.79916	0.65931
CG18179	66	0.79706	0.79706
Neu3	66	0.79706	0.79706
Cip4	67	0.79678	0.875
LpR2	67	0.79678	0.82794
CG2865	67	0.79678	0.81275
SIK2	67	0.79678	0.79902
bon	67	0.79678	0.79167
CG30049	67	0.79678	0.77598
CG12290	67	0.79678	0.6951
Ag5r2	68	0.79167	0.86863
Pi3K21B	68	0.79167	0.81863
CG34423	68	0.79167	0.77255
CG11911	68	0.79167	0.70686
CG6283	69	0.78676	0.83431
CG9825	69	0.78676	0.80196
Amyrel	69	0.78676	0.75686
List	69	0.78676	0.75392
Fur1	70	0.78539	0.84796
CG42797	70	0.78539	0.84208
CG5205	70	0.78539	0.83439
CG42669	70	0.78539	0.82534
GstD4	70	0.78539	0.80339
CG4393	70	0.78539	0.79864
Nup98	70	0.78539	0.78303
CG8628	70	0.78539	0.77511
hdc	70	0.78539	0.76946
CR31429	70	0.78539	0.76765
GstD5	70	0.78539	0.75633
GstD2	70	0.78539	0.75385
Cyp4ac1	70	0.78539	0.73032
GstD3	70	0.78539	0.70792
Gs1	71	0.78333	0.82941
Fpps	71	0.78333	0.82206
ATPCL	71	0.78333	0.69853
D12	72	0.7823	0.85233
Psc	72	0.7823	0.85056
CG32845	72	0.7823	0.84376
CG42268	72	0.7823	0.84295
CG32529	72	0.7823	0.84097
ppa	72	0.7823	0.84011
CG2247	72	0.7823	0.83829
siz	72	0.7823	0.83829
su(s)	72	0.7823	0.83818
wnd	72	0.7823	0.83661
CG13315	72	0.7823	0.83605
tou	72	0.7823	0.83413
CG6227	72	0.7823	0.83185
CG4653	72	0.7823	0.83169
CG15011	72	0.7823	0.83088
elB	72	0.7823	0.82926
CG43313	72	0.7823	0.82449
CG13255	72	0.7823	0.82383
ex	72	0.7823	0.82257
Hex-A	72	0.7823	0.82115
Glut4EF	72	0.7823	0.82028
ena	72	0.7823	0.81831
gish	72	0.7823	0.81643
CG6830	72	0.7823	0.81537
simj	72	0.7823	0.81496
tai	72	0.7823	0.81324
desat1	72	0.7823	0.81156
CG3008	72	0.7823	0.81065
CG10189	72	0.7823	0.80999
CG8949	72	0.7823	0.80345
CG14183	72	0.7823	0.80223
ham	72	0.7823	0.79782
Rapgap1	72	0.7823	0.79731
CG42699	72	0.7823	0.79716
Eip93F	72	0.7823	0.79224
Gr89a	72	0.7823	0.78854
Ssrp	72	0.7823	0.7859
CG42389	72	0.7823	0.78403
CG5742	72	0.7823	0.77703
CG2004	72	0.7823	0.77104
InR	72	0.7823	0.77069
dila	72	0.7823	0.75963
GABA-B-R2	72	0.7823	0.75588
kat80	72	0.7823	0.75497
nbs	72	0.7823	0.75233
Paip2	72	0.7823	0.74817
MYPT-75D	72	0.7823	0.74691
CG17260	72	0.7823	0.74422
JhI-1	72	0.7823	0.74244
CG6592	72	0.7823	0.74128
CG30357	72	0.7823	0.73058
CG42553	72	0.7823	0.72982
CycE	72	0.7823	0.7253
CG7224	72	0.7823	0.70685
CG31720	72	0.7823	0.67505
Cyp4e2	72	0.7823	0.61709
CG34026	72	0.7823	0.5854
CG1888	72	0.7823	0.57814
CG16995	72	0.7823	0.55543
CG1648	73	0.77752	0.81134
Tps1	73	0.77752	0.8042
CG6910	73	0.77752	0.79874
CG15293	73	0.77752	0.7979
CG2233	73	0.77752	0.78529
Cyt-b5-r	73	0.77752	0.77437
CG16926	73	0.77752	0.74034
Mal-B2	73	0.77752	0.70798
CG9509	74	0.77735	0.86029
p38c	74	0.77735	0.80221
CG9967	74	0.77735	0.76103
CG33173	74	0.77735	0.73971
RpI12	74	0.77735	0.72353
Nxt1	75	0.77549	0.83235
Cyp6d4	75	0.77549	0.78529
Mpk2	75	0.77549	0.70882
Ady43A	76	0.77451	0.80882
Sans	76	0.77451	0.76029
CG3036	76	0.77451	0.75441
Cog7	77	0.77206	0.80588
CG9411	77	0.77206	0.79902
CG13912	77	0.77206	0.74706
Lip4	77	0.77206	0.73627
Tk	78	0.76667	0.80294
CG8562	78	0.76667	0.78971
Dh31	78	0.76667	0.70735
Cyp9b1	79	0.76471	0.81176
CG9981	79	0.76471	0.74559
Cyp6a23	79	0.76471	0.73676
CG17807	80	0.76314	0.82
sut2	80	0.76314	0.80059
CG16712	80	0.76314	0.79471
CG3732	80	0.76314	0.73706
CG16713	80	0.76314	0.72412
CG32017	80	0.76314	0.70235
CG7888	81	0.75294	0.82647
CG15094	81	0.75294	0.74118
CG10026	81	0.75294	0.69118
synj	82	0.74904	0.83882
CG15117	82	0.74904	0.82961
loco	82	0.74904	0.8151
Mur29B	82	0.74904	0.81431
pgant2	82	0.74904	0.79725
CG5111	82	0.74904	0.79667
CG5107	82	0.74904	0.79608
Pepck	82	0.74904	0.78843
CG18173	82	0.74904	0.78
CG42388	82	0.74904	0.77255
Jon99Fi	82	0.74904	0.75373
CG17028	82	0.74904	0.72176
CG16865	82	0.74904	0.68314
CG30000	82	0.74904	0.66255
CG8661	82	0.74904	0.6251
CG34056	82	0.74904	0.50961
CG34045	83	0.74804	0.84265
CG30026	83	0.74804	0.70294
Cdk9	83	0.74804	0.69853
RpS24	84	0.74209	0.81382
Ugt58Fa	84	0.74209	0.80029
CG2852	84	0.74209	0.79941
sha	84	0.74209	0.79618
betaTry	84	0.74209	0.78912
CG3746	84	0.74209	0.78441
DNaseII	84	0.74209	0.76382
CG10184	84	0.74209	0.72765
CG4053	84	0.74209	0.70235
CG33143	84	0.74209	0.7
CG10877	84	0.74209	0.48588
CG18135	85	0.73961	0.83176
CG14606	85	0.73961	0.79118
CG10300	85	0.73961	0.78294
nau	85	0.73961	0.77824
CG10513	85	0.73961	0.65294
CG7328	85	0.73961	0.60059
Cpr67B	86	0.73627	0.81373
CG43348	86	0.73627	0.74902
CG4577	86	0.73627	0.69412
CG13117	86	0.73627	0.68824
CG3940	87	0.72696	0.79118
Caps	87	0.72696	0.78431
CG31076	87	0.72696	0.70784
Cyp12e1	87	0.72696	0.62451
ebd1	88	0.72505	0.83126
l(2)05714	88	0.72505	0.82113
CG3032	88	0.72505	0.81525
CG17209	88	0.72505	0.80545
Taf7	88	0.72505	0.80131
CG10344	88	0.72505	0.79259
CG7542	88	0.72505	0.79194
CG13177	88	0.72505	0.79118
CG34116	88	0.72505	0.78638
RnrS	88	0.72505	0.78529
alpha-Est2	88	0.72505	0.77353
CG10592	88	0.72505	0.76449
mei-S332	88	0.72505	0.76318
CG30340	88	0.72505	0.75773
CG18769	88	0.72505	0.75359
CG1896	88	0.72505	0.75251
Cyp4d1	88	0.72505	0.75131
CG10621	88	0.72505	0.73834
dl	88	0.72505	0.73431
CG31473	88	0.72505	0.72865
nod	88	0.72505	0.7085
alpha-Est10	88	0.72505	0.68355
CG3597	88	0.72505	0.67451
Ark	88	0.72505	0.63922
CG31446	88	0.72505	0.61841
CG4592	88	0.72505	0.54368
Peritrophin-15b	88	0.72505	0.47179
Hml	88	0.72505	0.42222
CG2145	89	0.72395	0.79069
SP1029	89	0.72395	0.78775
bond	89	0.72395	0.76373
CG17999	89	0.72395	0.7549
yellow-d	89	0.72395	0.71078
CG5767	89	0.72395	0.64461
Cyp4g1	89	0.72395	0.6152
CG31633	90	0.72176	0.81895
CG42568	90	0.72176	0.8183
CG12119	90	0.72176	0.80784
DnaJ-60	90	0.72176	0.80752
CG9664	90	0.72176	0.78562
CG6296	90	0.72176	0.77092
CG7916	90	0.72176	0.73301
CG9663	90	0.72176	0.70915
CG11898	90	0.72176	0.64477
Tig	90	0.72176	0.32157
Naam	91	0.72116	0.81738
CG17597	91	0.72116	0.81528
p53	91	0.72116	0.81315
bip1	91	0.72116	0.81275
CG31694	91	0.72116	0.8118
yip7	91	0.72116	0.80943
CG16749	91	0.72116	0.8092
KrT95D	91	0.72116	0.80794
CG31266	91	0.72116	0.807
bocksbeutel	91	0.72116	0.80625
CG5932	91	0.72116	0.80402
Irbp	91	0.72116	0.80372
CG6066	91	0.72116	0.80243
Trxr-1	91	0.72116	0.79557
CG18596	91	0.72116	0.7955
CG5613	91	0.72116	0.7951
Jon65Aiii	91	0.72116	0.79476
mal	91	0.72116	0.79293
Npc2d	91	0.72116	0.79138
CG18094	91	0.72116	0.79087
CG12374	91	0.72116	0.79047
CG13659	91	0.72116	0.78952
CG31267	91	0.72116	0.78103
CG12703	91	0.72116	0.77924
CG17475	91	0.72116	0.77779
TepIV	91	0.72116	0.77718
SMSr	91	0.72116	0.77705
alphaTry	91	0.72116	0.77377
Krn	91	0.72116	0.77339
CG42249	91	0.72116	0.77265
CG1809	91	0.72116	0.76288
Jon65Aiv	91	0.72116	0.76275
CG5800	91	0.72116	0.76102
CG14196	91	0.72116	0.76001
CG17477	91	0.72116	0.7596
Smg5	91	0.72116	0.75896
dnk	91	0.72116	0.75477
pfk	91	0.72116	0.75372
drpr	91	0.72116	0.74973
CG12859	91	0.72116	0.74554
CG15739	91	0.72116	0.74165
cuff	91	0.72116	0.74114
squ	91	0.72116	0.73935
mus201	91	0.72116	0.73888
CG1347	91	0.72116	0.73709
Ipk2	91	0.72116	0.73485
CG11893	91	0.72116	0.73482
CG8089	91	0.72116	0.73452
CG31265	91	0.72116	0.73435
eIF6	91	0.72116	0.73151
CG42335	91	0.72116	0.72951
CG13893	91	0.72116	0.72688
CG5953	91	0.72116	0.72532
rempA	91	0.72116	0.7237
Appl	91	0.72116	0.71836
Shroom	91	0.72116	0.71738
CG11686	91	0.72116	0.71626
CG31288	91	0.72116	0.71548
CG11418	91	0.72116	0.71471
CG32195	91	0.72116	0.7122
inaE	91	0.72116	0.71139
not	91	0.72116	0.70936
CG12171	91	0.72116	0.70886
CG3621	91	0.72116	0.70879
Oscillin	91	0.72116	0.70727
CG31269	91	0.72116	0.69922
Jon99Fii	91	0.72116	0.69594
Ercc1	91	0.72116	0.69581
CG8791	91	0.72116	0.68256
RpA-70	91	0.72116	0.67995
CG16791	91	0.72116	0.66261
CG34236	91	0.72116	0.65835
CG8774	91	0.72116	0.65825
Ku80	91	0.72116	0.65423
CG11737	91	0.72116	0.65074
CG12766	91	0.72116	0.63377
Eo	91	0.72116	0.60862
CG13189	91	0.72116	0.60189
CG3476	91	0.72116	0.60095
CG14629	91	0.72116	0.59601
CG31469	91	0.72116	0.59547
CG11407	91	0.72116	0.56907
CG4734	91	0.72116	0.5525
CG10559	91	0.72116	0.54091
v(2)k05816	91	0.72116	0.52857
CG31313	91	0.72116	0.49706
Aph-4	91	0.72116	0.47022
CR43270	91	0.72116	0.37803
CG6659	92	0.71723	0.81618
CG8773	92	0.71723	0.80441
Rab21	92	0.71723	0.79779
CG9005	92	0.71723	0.79412
CG6709	92	0.71723	0.78897
CG14164	92	0.71723	0.78676
CG34347	92	0.71723	0.76152
Eip78C	92	0.71723	0.70662
CG15766	92	0.71723	0.69289
SKIP	92	0.71723	0.66324
CG6933	92	0.71723	0.6402
drl	92	0.71723	0.60662
CG16700	92	0.71723	0.46471
CG18171	93	0.71569	0.80098
Tina-1	93	0.71569	0.71863
CG12384	93	0.71569	0.70098
CG5999	93	0.71569	0.64216
RpL13A	94	0.71552	0.83017
RpL35A	94	0.71552	0.82992
RpS6	94	0.71552	0.82556
RpL29	94	0.71552	0.82467
RpL10Ab	94	0.71552	0.82418
RpL12	94	0.71552	0.82297
RpS19a	94	0.71552	0.82248
RpL31	94	0.71552	0.82204
RpL26	94	0.71552	0.82199
RpS13	94	0.71552	0.8213
RpS26	94	0.71552	0.82112
RpL13	94	0.71552	0.8211
RpL24	94	0.71552	0.82019
RpL28	94	0.71552	0.82003
RpS12	94	0.71552	0.81945
RpL23A	94	0.71552	0.81852
RpS5a	94	0.71552	0.81816
RpL27A	94	0.71552	0.81705
RpS7	94	0.71552	0.81664
RpL35	94	0.71552	0.8154
RpL34b	94	0.71552	0.80873
CG1657	94	0.71552	0.80657
RpL27	94	0.71552	0.80486
baz	94	0.71552	0.80448
RpL36	94	0.71552	0.80314
RpL19	94	0.71552	0.80305
RpL14	94	0.71552	0.80287
rhea	94	0.71552	0.80241
RpL24-like	94	0.71552	0.80241
Hira	94	0.71552	0.80143
CG6051	94	0.71552	0.80102
Spn	94	0.71552	0.79967
peb	94	0.71552	0.79886
Cyp6d5	94	0.71552	0.79882
CG10011	94	0.71552	0.79857
Uhg7	94	0.71552	0.79797
RpL21	94	0.71552	0.79784
RpS27A	94	0.71552	0.79623
RpS15	94	0.71552	0.79494
CG30115	94	0.71552	0.79492
RpS23	94	0.71552	0.79479
Su(Tpl)	94	0.71552	0.79456
CG42674	94	0.71552	0.79365
CG14471	94	0.71552	0.79202
CG42671	94	0.71552	0.79135
nej	94	0.71552	0.79095
Khc-73	94	0.71552	0.79017
RpS28b	94	0.71552	0.7891
CG32068	94	0.71552	0.78803
Ip259	94	0.71552	0.78801
RpL37A	94	0.71552	0.78376
CG7637	94	0.71552	0.78079
RhoGAP15B	94	0.71552	0.78079
Cyt-b5	94	0.71552	0.7797
CG7261	94	0.71552	0.77643
Pak3	94	0.71552	0.77458
mop	94	0.71552	0.77453
tlk	94	0.71552	0.77431
CG14023	94	0.71552	0.77112
CG15099	94	0.71552	0.76767
fs(1)h	94	0.71552	0.76192
CG3209	94	0.71552	0.75978
RpLP2	94	0.71552	0.75949
rgr	94	0.71552	0.75766
lack	94	0.71552	0.7572
CG34330	94	0.71552	0.75704
Mef2	94	0.71552	0.75466
CG12991	94	0.71552	0.75385
aPKC	94	0.71552	0.75051
Psf3	94	0.71552	0.74982
Klp10A	94	0.71552	0.74675
Ef1beta	94	0.71552	0.74532
CG10209	94	0.71552	0.7418
CG11873	94	0.71552	0.74129
Mdr50	94	0.71552	0.74082
luna	94	0.71552	0.74008
CG17337	94	0.71552	0.73846
CG11162	94	0.71552	0.73732
Mekk1	94	0.71552	0.73683
CG10512	94	0.71552	0.7342
Xrp1	94	0.71552	0.73079
be	94	0.71552	0.73061
hang	94	0.71552	0.72981
p130CAS	94	0.71552	0.7273
CG16711	94	0.71552	0.72692
CG43064	94	0.71552	0.72647
CG43367	94	0.71552	0.72625
CG12163	94	0.71552	0.7215
CG13917	94	0.71552	0.72146
CG8671	94	0.71552	0.71999
Vrp1	94	0.71552	0.71912
LKR	94	0.71552	0.71676
ptip	94	0.71552	0.71589
CG34228	94	0.71552	0.71442
CG13796	94	0.71552	0.70758
CG10970	94	0.71552	0.70564
CG33090	94	0.71552	0.70078
CG42241	94	0.71552	0.69766
CkIIalpha-i1	94	0.71552	0.69156
CG10659	94	0.71552	0.68487
cnn	94	0.71552	0.68269
ste24b	94	0.71552	0.68082
CG10472	94	0.71552	0.67525
Lasp	94	0.71552	0.67233
mus81	94	0.71552	0.66687
Oatp74D	94	0.71552	0.66317
TORC	94	0.71552	0.65053
Cyp12a4	94	0.71552	0.64824
CG13658	94	0.71552	0.64412
CG14446	94	0.71552	0.63824
CG17739	94	0.71552	0.63797
cno	94	0.71552	0.62672
CG5157	94	0.71552	0.60613
CG30272	94	0.71552	0.60561
sli	94	0.71552	0.60169
CREG	94	0.71552	0.60129
Jafrac1	94	0.71552	0.58093
CG12560	94	0.71552	0.57562
Cyp4ac3	94	0.71552	0.55927
Trim9	94	0.71552	0.55328
CG7460	94	0.71552	0.55036
CG33346	94	0.71552	0.51684
east	94	0.71552	0.50381
MtnB	94	0.71552	0.49049
CG14441	94	0.71552	0.46912
CG30022	94	0.71552	0.44599
cp309	94	0.71552	0.43866
tyn	94	0.71552	0.42101
CG10543	94	0.71552	0.34987
CG8177	94	0.71552	0.34124
CG14945	94	0.71552	0.2791
CG43078	94	0.71552	0.25087
CG4830	94	0.71552	0.12716
lambdaTry	95	0.71529	0.78015
Ugt86Dg	95	0.71529	0.76544
CG9416	95	0.71529	0.68824
CG17681	95	0.71529	0.68603
CG9259	95	0.71529	0.65662
eas	96	0.71495	0.80232
rev7	96	0.71495	0.80077
CG33158	96	0.71495	0.78498
Cyp6d2	96	0.71495	0.78328
CG10827	96	0.71495	0.78297
CG32669	96	0.71495	0.76966
Gs2	96	0.71495	0.75464
CG3625	96	0.71495	0.75108
GstD10	96	0.71495	0.75062
yip2	96	0.71495	0.74427
SMC2	96	0.71495	0.73189
lectin-37Da	96	0.71495	0.72879
Dgp-1	96	0.71495	0.70991
GstD9	96	0.71495	0.70944
Ugt36Ba	96	0.71495	0.67012
CG11309	96	0.71495	0.6661
GstD1	96	0.71495	0.62353
gukh	96	0.71495	0.59133
Sodh-2	96	0.71495	0.5757
CG15220	96	0.71495	0.56765
Amy-d	97	0.71471	0.83824
CG32335	97	0.71471	0.67353
CG30104	97	0.71471	0.63235
mthl9	98	0.7098	0.79412
CG9486	98	0.7098	0.69412
CG32512	98	0.7098	0.64118
mthl4	99	0.7098	0.77843
CG9813	99	0.7098	0.75294
CG18417	99	0.7098	0.67745
Men-b	99	0.7098	0.63039
spd-2	100	0.70784	0.78647
Cht9	100	0.70784	0.77529
CG9993	100	0.70784	0.76941
Jon66Cii	100	0.70784	0.73235
CG8952	100	0.70784	0.62294
Cyp6a8	100	0.70784	0.56059
CG11841	101	0.70641	0.78739
CG9143	101	0.70641	0.77395
CR43242	101	0.70641	0.76555
Spt20	101	0.70641	0.76261
Muc11A	101	0.70641	0.66218
CG4115	101	0.70641	0.65084
nwk	101	0.70641	0.63571
CG9384	101	0.70641	0.61303
CG12883	102	0.70314	0.79412
CG6357	102	0.70314	0.78137
fidipidine	102	0.70314	0.78118
synaptogyrin	102	0.70314	0.78059
CG31370	102	0.70314	0.77157
CG31108	102	0.70314	0.75373
Hr96	102	0.70314	0.74922
Hydr1	102	0.70314	0.73627
DopEcR	102	0.70314	0.72059
CG4267	102	0.70314	0.71725
CG32695	102	0.70314	0.69255
Trx-2	102	0.70314	0.66588
Cyp6a9	102	0.70314	0.61314
CR42861	102	0.70314	0.57824
Tsp42Er	102	0.70314	0.57
CG32645	102	0.70314	0.54451
CG7806	103	0.70307	0.80561
CG14877	103	0.70307	0.8012
jar	103	0.70307	0.79773
Pkn	103	0.70307	0.78984
NK7.1	103	0.70307	0.78757
cora	103	0.70307	0.78409
sda	103	0.70307	0.77299
CG14210	103	0.70307	0.77166
Ptp61F	103	0.70307	0.76992
CG5804	103	0.70307	0.76805
CG31183	103	0.70307	0.76791
Cyp317a1	103	0.70307	0.76243
Dif	103	0.70307	0.75201
mei-9	103	0.70307	0.74973
CG3961	103	0.70307	0.72848
CG7231	103	0.70307	0.6746
CG4860	103	0.70307	0.65735
LysE	103	0.70307	0.6385
CG32054	103	0.70307	0.59626
CG42807	103	0.70307	0.58489
CG5458	103	0.70307	0.57313
CG9098	103	0.70307	0.49799
CG9430	103	0.70307	0.33864
burs	104	0.69877	0.81729
Es2	104	0.69877	0.81622
Cyp305a1	104	0.69877	0.80187
CG5084	104	0.69877	0.80009
CG2310	104	0.69877	0.78102
ver	104	0.69877	0.77906
CS-2	104	0.69877	0.77754
Reg-2	104	0.69877	0.7754
Jon25Bii	104	0.69877	0.76595
CG4250	104	0.69877	0.76373
Mal-A8	104	0.69877	0.75998
CG15044	104	0.69877	0.75062
CG7509	104	0.69877	0.75
Mal-A6	104	0.69877	0.74768
Mal-A1	104	0.69877	0.73752
CG14273	104	0.69877	0.73565
CG10910	104	0.69877	0.7295
tobi	104	0.69877	0.72496
CG16986	104	0.69877	0.72362
CR30055	104	0.69877	0.72264
CG6805	104	0.69877	0.72023
tadr	104	0.69877	0.69554
Sp7	104	0.69877	0.69091
eIF3-S9	104	0.69877	0.68414
KCNQ	104	0.69877	0.67371
Cyp28d1	104	0.69877	0.67148
CG7298	104	0.69877	0.6607
CG7051	104	0.69877	0.64581
Peritrophin-15a	104	0.69877	0.62451
CG6867	104	0.69877	0.60695
CG10178	104	0.69877	0.49929
Spt-I	104	0.69877	0.48298
CG10170	104	0.69877	0.46943
CG5431	104	0.69877	0.3721
CG10725	105	0.69853	0.80098
CG32483	105	0.69853	0.73137
CG2772	105	0.69853	0.69608
MtnA	105	0.69853	0.56569
CG12299	106	0.69824	0.75956
CG17036	106	0.69824	0.74853
U26	106	0.69824	0.71838
CG3841	106	0.69824	0.68235
CR34335	106	0.69824	0.58235
raps	107	0.6944	0.80113
Rab30	107	0.6944	0.79916
spas	107	0.6944	0.79496
CG8678	107	0.6944	0.79324
Nep1	107	0.6944	0.79185
CG42365	107	0.6944	0.79139
Sox14	107	0.6944	0.7866
CG10916	107	0.6944	0.78567
CG9914	107	0.6944	0.78559
GlcAT-S	107	0.6944	0.78471
pnut	107	0.6944	0.78437
CG5543	107	0.6944	0.78092
CG33468	107	0.6944	0.77996
CG12868	107	0.6944	0.77807
per	107	0.6944	0.7779
flr	107	0.6944	0.77647
CG13868	107	0.6944	0.77487
lace	107	0.6944	0.77471
CG17264	107	0.6944	0.76849
CG8112	107	0.6944	0.76803
alpha-Est5	107	0.6944	0.76727
Mmp1	107	0.6944	0.76454
CG8620	107	0.6944	0.76437
CG13077	107	0.6944	0.76387
CG5664	107	0.6944	0.75966
CG8578	107	0.6944	0.75643
cactin	107	0.6944	0.7558
CG10912	107	0.6944	0.75542
Pgi	107	0.6944	0.75521
pn	107	0.6944	0.75193
ALiX	107	0.6944	0.75172
Cortactin	107	0.6944	0.74828
CG5254	107	0.6944	0.74819
CG13902	107	0.6944	0.74697
RhoGAP18B	107	0.6944	0.74588
CG6843	107	0.6944	0.74487
GstD6	107	0.6944	0.74391
CG4607	107	0.6944	0.74248
stc	107	0.6944	0.73891
Ast-C	107	0.6944	0.73349
CG2909	107	0.6944	0.73273
Hnf4	107	0.6944	0.73088
dro3	107	0.6944	0.72118
CG7457	107	0.6944	0.71887
Clbn	107	0.6944	0.7108
Jon74E	107	0.6944	0.71021
zetaTry	107	0.6944	0.70832
smp-30	107	0.6944	0.70395
Past1	107	0.6944	0.70395
CG2003	107	0.6944	0.69298
CG10943	107	0.6944	0.69118
MRP	107	0.6944	0.6858
CG33966	107	0.6944	0.67958
CHKov1	107	0.6944	0.67882
CG42531	107	0.6944	0.64895
CG30116	107	0.6944	0.63458
Takr99D	107	0.6944	0.63265
CG7381	107	0.6944	0.62849
GstS1	107	0.6944	0.62277
CG6194	107	0.6944	0.61349
boi	107	0.6944	0.59693
CG9512	107	0.6944	0.55307
CG6178	107	0.6944	0.5363
Uhg3	107	0.6944	0.51202
CR43493	107	0.6944	0.50916
CG6776	107	0.6944	0.47916
CR43496	107	0.6944	0.45618
CG2065	107	0.6944	0.39576
CG18180	107	0.6944	0.34563
CG15534	107	0.6944	0.34256
JhI-26	107	0.6944	0.20824
Ugt86Di	108	0.69078	0.79134
Npc2f	108	0.69078	0.77974
CG31233	108	0.69078	0.77337
CG2017	108	0.69078	0.76618
CG9527	108	0.69078	0.76569
l(2)01810	108	0.69078	0.74886
CG9989	108	0.69078	0.73758
Arc2	108	0.69078	0.72239
CG17571	108	0.69078	0.71961
Toll-9	108	0.69078	0.71046
CG15096	108	0.69078	0.7085
Nhe3	108	0.69078	0.70065
CG31463	108	0.69078	0.68186
Eip71CD	108	0.69078	0.67794
CG6067	108	0.69078	0.64869
CG3074	108	0.69078	0.60964
kek5	108	0.69078	0.55817
debcl	108	0.69078	0.55114
CG4615	108	0.69078	0.47304
ken	109	0.68829	0.78359
CG42240	109	0.68829	0.77941
CG1041	109	0.68829	0.77467
Su(z)2	109	0.68829	0.76233
CG32813	109	0.68829	0.76148
l(1)G0469	109	0.68829	0.74734
fwd	109	0.68829	0.74307
CG8538	109	0.68829	0.74194
CG1681	109	0.68829	0.73918
Sir2	109	0.68829	0.73918
sens-2	109	0.68829	0.72827
Psa	109	0.68829	0.71414
Muc18B	109	0.68829	0.71252
CG30497	109	0.68829	0.70863
CG7429	109	0.68829	0.70806
Mur2B	109	0.68829	0.70465
nmo	109	0.68829	0.70436
RpLP1	109	0.68829	0.7018
Gr61a	109	0.68829	0.70085
CG6511	109	0.68829	0.70009
c11.1	109	0.68829	0.69886
CG33260	109	0.68829	0.68681
Ndae1	109	0.68829	0.67419
CG11699	109	0.68829	0.64896
CG1979	109	0.68829	0.63055
CG3640	109	0.68829	0.60598
CG9394	109	0.68829	0.60171
dik	109	0.68829	0.57116
PGRP-SC2	109	0.68829	0.5667
Npc2e	109	0.68829	0.56385
CG12512	109	0.68829	0.56044
CG8745	109	0.68829	0.56044
Ppcs	110	0.68666	0.77773
CG9468	110	0.68666	0.74664
Pal1	110	0.68666	0.72857
CG6218	110	0.68666	0.72437
tkv	110	0.68666	0.70714
CG9466	110	0.68666	0.70546
CG1887	110	0.68666	0.61008
bnb	110	0.68666	0.49328
Cpr49Ae	111	0.67647	0.80588
Obp18a	111	0.67647	0.64118
whd	111	0.67647	0.58235
CG9125	112	0.67529	0.75515
Amy-p	112	0.67529	0.7375
CG30194	112	0.67529	0.70662
CG3635	112	0.67529	0.59265
CG40486	112	0.67529	0.58456
CG18327	113	0.67255	0.74804
Surf1	113	0.67255	0.73039
CG5171	113	0.67255	0.62941
brk	113	0.67255	0.58235
step	114	0.67213	0.77349
Syx1A	114	0.67213	0.76139
RhoGAP92B	114	0.67213	0.75891
Ance	114	0.67213	0.75758
aop	114	0.67213	0.75505
Art4	114	0.67213	0.75481
Hph	114	0.67213	0.75344
Su(dx)	114	0.67213	0.75307
CG8668	114	0.67213	0.75037
CG2082	114	0.67213	0.74963
CG34200	114	0.67213	0.74867
CG33511	114	0.67213	0.74801
CAH2	114	0.67213	0.74698
CG18748	114	0.67213	0.74606
didum	114	0.67213	0.74474
CG16953	114	0.67213	0.74316
CG31821	114	0.67213	0.74254
CG32676	114	0.67213	0.74229
Rheb	114	0.67213	0.73919
Flo-2	114	0.67213	0.73898
CG31436	114	0.67213	0.73828
skd	114	0.67213	0.73745
Rac2	114	0.67213	0.73654
dia	114	0.67213	0.73434
CG5849	114	0.67213	0.73413
CG13624	114	0.67213	0.73231
CG9547	114	0.67213	0.72875
CG17271	114	0.67213	0.72809
CG8312	114	0.67213	0.728
CG5150	114	0.67213	0.7273
pita	114	0.67213	0.72664
maf-S	114	0.67213	0.72498
CG13779	114	0.67213	0.72332
shep	114	0.67213	0.72034
fru	114	0.67213	0.71984
CG30411	114	0.67213	0.7181
CG18747	114	0.67213	0.71326
CG5009	114	0.67213	0.71284
CG33510	114	0.67213	0.70849
CG1774	114	0.67213	0.69838
CG3739	114	0.67213	0.69797
CG14507	114	0.67213	0.69565
DNApol-iota	114	0.67213	0.69213
Proc-R	114	0.67213	0.69093
bchs	114	0.67213	0.6894
CG12194	114	0.67213	0.68882
su(r)	114	0.67213	0.68637
CG13285	114	0.67213	0.68542
spict	114	0.67213	0.6848
CG10467	114	0.67213	0.68459
msn	114	0.67213	0.68409
CG9471	114	0.67213	0.68177
CG8665	114	0.67213	0.66893
CG18493	114	0.67213	0.66823
Ir25a	114	0.67213	0.66375
CG30273	114	0.67213	0.6623
AlCR2	114	0.67213	0.65816
sty	114	0.67213	0.65381
Syn1	114	0.67213	0.6459
CG3397	114	0.67213	0.63973
scrib	114	0.67213	0.58293
CG13012	114	0.67213	0.57651
Gap1	114	0.67213	0.56906
CG17929	114	0.67213	0.52846
CG15199	114	0.67213	0.51848
CG7194	114	0.67213	0.4821
CG4563	114	0.67213	0.4464
Oseg5	114	0.67213	0.44453
CG12541	114	0.67213	0.41462
CG15021	114	0.67213	0.37751
Cyp4ad1	114	0.67213	0.22593
Atet	114	0.67213	0.2046
Mipp1	115	0.67048	0.78186
vnd	115	0.67048	0.75662
CG2681	115	0.67048	0.75588
CG10383	115	0.67048	0.74069
CG42837	115	0.67048	0.72059
Picot	115	0.67048	0.70368
CG2064	115	0.67048	0.67328
CG9676	115	0.67048	0.66838
CG2680	115	0.67048	0.66225
GstE7	115	0.67048	0.63088
CG6678	115	0.67048	0.6174
CG15210	115	0.67048	0.57451
CG11892	115	0.67048	0.43015
sbb	116	0.66786	0.79244
Clk	116	0.66786	0.71723
Kul	116	0.66786	0.68067
Cdep	116	0.66786	0.67941
edl	116	0.66786	0.66176
Gef26	116	0.66786	0.65336
Bin1	116	0.66786	0.58067
CG34383	116	0.66786	0.57731
CG15865	117	0.66667	0.72843
CG9701	117	0.66667	0.72157
Tret1-1	117	0.66667	0.67451
CG5727	117	0.66667	0.54216
Jra	118	0.65844	0.78218
CG18745	118	0.65844	0.77779
CG13510	118	0.65844	0.77737
CG10103	118	0.65844	0.77481
CG18869	118	0.65844	0.77473
sqh	118	0.65844	0.77342
rho	118	0.65844	0.77289
CG15043	118	0.65844	0.77224
CG12007	118	0.65844	0.77193
G-ialpha65A	118	0.65844	0.77132
vps24	118	0.65844	0.77067
CG30345	118	0.65844	0.76871
CG7702	118	0.65844	0.76813
CG10182	118	0.65844	0.76742
CG13321	118	0.65844	0.76661
Gie	118	0.65844	0.7664
Spn6	118	0.65844	0.76637
CG15817	118	0.65844	0.76591
Vps28	118	0.65844	0.76587
Tsp42Ed	118	0.65844	0.76553
CG13654	118	0.65844	0.76513
Rel	118	0.65844	0.76505
CG15347	118	0.65844	0.76423
CG34194	118	0.65844	0.76379
viaf	118	0.65844	0.76343
CG6259	118	0.65844	0.76327
CG3529	118	0.65844	0.76321
key	118	0.65844	0.76314
CR43468	118	0.65844	0.76291
Ets21C	118	0.65844	0.76278
CHMP2B	118	0.65844	0.76216
SAK	118	0.65844	0.76201
CG13482	118	0.65844	0.7613
EndoGI	118	0.65844	0.76111
lama	118	0.65844	0.76101
vps2	118	0.65844	0.76086
CG6230	118	0.65844	0.76054
Hip1	118	0.65844	0.75994
CG32982	118	0.65844	0.75994
CG3884	118	0.65844	0.75942
dock	118	0.65844	0.75921
Dp1	118	0.65844	0.75852
spag	118	0.65844	0.75823
alpha-Est9	118	0.65844	0.75775
Tsp86D	118	0.65844	0.75774
Cht4	118	0.65844	0.75773
CG3149	118	0.65844	0.7575
Gli	118	0.65844	0.75735
Gip	118	0.65844	0.75727
CG7824	118	0.65844	0.75641
CG5910	118	0.65844	0.7563
M6	118	0.65844	0.7555
Dh44	118	0.65844	0.75538
Dhap-at	118	0.65844	0.75525
fal	118	0.65844	0.75523
Mad	118	0.65844	0.75522
Chmp1	118	0.65844	0.75492
th	118	0.65844	0.75479
WASp	118	0.65844	0.75457
CG42565	118	0.65844	0.7543
CG5704	118	0.65844	0.75423
CG1814	118	0.65844	0.75406
Kr-h1	118	0.65844	0.75363
CG1146	118	0.65844	0.75308
CG30343	118	0.65844	0.75223
NaCP60E	118	0.65844	0.75196
CG3814	118	0.65844	0.75182
CG18635	118	0.65844	0.75177
cert	118	0.65844	0.75153
CG31087	118	0.65844	0.75151
CG30109	118	0.65844	0.75143
Oatp33Eb	118	0.65844	0.75085
CG16775	118	0.65844	0.75059
Fst	118	0.65844	0.74983
CG43066	118	0.65844	0.74981
NijA	118	0.65844	0.74963
puc	118	0.65844	0.74959
CG8034	118	0.65844	0.7494
CG3792	118	0.65844	0.74904
CG18744	118	0.65844	0.74866
shrb	118	0.65844	0.74866
rost	118	0.65844	0.74858
CG10077	118	0.65844	0.74857
CG6428	118	0.65844	0.74845
CG5550	118	0.65844	0.74839
Socs36E	118	0.65844	0.74828
CG5921	118	0.65844	0.74794
CG17224	118	0.65844	0.74736
mthl14	118	0.65844	0.74729
Rabex-5	118	0.65844	0.74723
Stam	118	0.65844	0.74674
CG15382	118	0.65844	0.74631
SH3PX1	118	0.65844	0.74628
CG17841	118	0.65844	0.74522
CG7192	118	0.65844	0.74488
Fim	118	0.65844	0.74464
CG30424	118	0.65844	0.74462
CG15658	118	0.65844	0.74422
CG5335	118	0.65844	0.74292
CG5004	118	0.65844	0.74274
Syx4	118	0.65844	0.7427
mim	118	0.65844	0.7426
cindr	118	0.65844	0.74259
CG5707	118	0.65844	0.74191
Syx13	118	0.65844	0.74185
Sk1	118	0.65844	0.74156
CG14721	118	0.65844	0.74114
CG15829	118	0.65844	0.74091
CG34104	118	0.65844	0.74083
CG18659	118	0.65844	0.74079
CG42825	118	0.65844	0.74057
CG3734	118	0.65844	0.74011
nub	118	0.65844	0.73983
CR32252	118	0.65844	0.73924
Gadd45	118	0.65844	0.73922
CG30269	118	0.65844	0.73901
CG14219	118	0.65844	0.7387
mys	118	0.65844	0.7387
CG30410	118	0.65844	0.73809
pod1	118	0.65844	0.73806
CG9485	118	0.65844	0.73782
CG4334	118	0.65844	0.73716
seq	118	0.65844	0.73661
Bet1	118	0.65844	0.73633
CG3702	118	0.65844	0.73622
CG11141	118	0.65844	0.73611
CG11242	118	0.65844	0.73565
CG17982	118	0.65844	0.7354
tacc	118	0.65844	0.73527
CG8300	118	0.65844	0.73513
CG13325	118	0.65844	0.73491
CG6330	118	0.65844	0.73462
CG14231	118	0.65844	0.73422
CG12926	118	0.65844	0.73355
CG4080	118	0.65844	0.7334
Hsc70-3	118	0.65844	0.73298
CG1698	118	0.65844	0.7327
CG31324	118	0.65844	0.73269
Arc-p34	118	0.65844	0.73265
unc-45	118	0.65844	0.73262
Arpc3A	118	0.65844	0.73258
CG9238	118	0.65844	0.73248
vri	118	0.65844	0.73214
CG3987	118	0.65844	0.73191
CG15111	118	0.65844	0.73176
CG13360	118	0.65844	0.73175
Eb1	118	0.65844	0.73169
cpa	118	0.65844	0.73161
Mkp3	118	0.65844	0.73135
CG10098	118	0.65844	0.73119
rho-4	118	0.65844	0.73083
scb	118	0.65844	0.73037
CG2118	118	0.65844	0.73035
Spn42Dc	118	0.65844	0.73031
Pect	118	0.65844	0.73028
chrw	118	0.65844	0.73016
l(1)G0320	118	0.65844	0.72927
Pvf1	118	0.65844	0.72857
CG8892	118	0.65844	0.7284
CalpB	118	0.65844	0.72799
upd3	118	0.65844	0.72773
CG30108	118	0.65844	0.72696
Sema-5c	118	0.65844	0.72694
Alh	118	0.65844	0.72686
CG13324	118	0.65844	0.72671
Ser8	118	0.65844	0.72668
CG33514	118	0.65844	0.72637
CG2982	118	0.65844	0.72629
bif	118	0.65844	0.72623
pcl	118	0.65844	0.72613
Tsp42Ef	118	0.65844	0.72609
Whamy	118	0.65844	0.72602
Gmd	118	0.65844	0.72585
Rbsn-5	118	0.65844	0.72574
CG33914	118	0.65844	0.72545
CG15211	118	0.65844	0.72515
CG13511	118	0.65844	0.72498
CG8036	118	0.65844	0.72488
Lnk	118	0.65844	0.72469
ergic53	118	0.65844	0.72448
CG2991	118	0.65844	0.72447
l(1)G0232	118	0.65844	0.72423
CG15309	118	0.65844	0.7241
mura	118	0.65844	0.72404
CG33120	118	0.65844	0.72394
pirk	118	0.65844	0.72331
Klc	118	0.65844	0.72315
PGRP-SD	118	0.65844	0.72315
CG1399	118	0.65844	0.72297
Cyp4d14	118	0.65844	0.72255
Spn4	118	0.65844	0.72234
larp	118	0.65844	0.7222
CG6018	118	0.65844	0.72173
Sam-S	118	0.65844	0.72146
Rip11	118	0.65844	0.72133
kay	118	0.65844	0.72112
CG31729	118	0.65844	0.72069
CG10086	118	0.65844	0.72067
l(2)gd1	118	0.65844	0.72037
CG42262	118	0.65844	0.71995
Top3alpha	118	0.65844	0.71984
dsd	118	0.65844	0.71978
PGRP-LF	118	0.65844	0.71929
Rab6	118	0.65844	0.71923
CG5001	118	0.65844	0.71907
CG14879	118	0.65844	0.71895
CG15536	118	0.65844	0.71823
CG3829	118	0.65844	0.71816
ImpL3	118	0.65844	0.71809
CG2911	118	0.65844	0.71778
twf	118	0.65844	0.71771
CG6206	118	0.65844	0.71756
CG11318	118	0.65844	0.71738
His3.3A	118	0.65844	0.71732
CG3902	118	0.65844	0.7172
CG30499	118	0.65844	0.71713
Mmp2	118	0.65844	0.71655
Cyp4ae1	118	0.65844	0.71653
CG4025	118	0.65844	0.71636
CG42709	118	0.65844	0.71601
CG33232	118	0.65844	0.71582
CG6693	118	0.65844	0.71569
l(3)05822	118	0.65844	0.71546
Tal	118	0.65844	0.71483
CG10000	118	0.65844	0.7148
CG9743	118	0.65844	0.71463
Cyp6t1	118	0.65844	0.71446
Eip63E	118	0.65844	0.71443
CG13895	118	0.65844	0.71415
CG33965	118	0.65844	0.71399
CG12428	118	0.65844	0.71365
Spn1	118	0.65844	0.71335
CG13322	118	0.65844	0.7133
CG18585	118	0.65844	0.71325
CG5322	118	0.65844	0.71312
CG30010	118	0.65844	0.71282
CG15186	118	0.65844	0.71256
CG13896	118	0.65844	0.71246
CG12643	118	0.65844	0.71121
stl	118	0.65844	0.71112
fok	118	0.65844	0.71081
sgl	118	0.65844	0.71022
t	118	0.65844	0.71004
CG12780	118	0.65844	0.70989
SsRbeta	118	0.65844	0.70914
pnt	118	0.65844	0.70896
CG7631	118	0.65844	0.70894
CG9896	118	0.65844	0.70886
CG17570	118	0.65844	0.70883
Tsp3A	118	0.65844	0.70846
CG7995	118	0.65844	0.70723
CG1246	118	0.65844	0.70716
PGRP-LB	118	0.65844	0.70712
CG4797	118	0.65844	0.70707
AttD	118	0.65844	0.70704
CG5885	118	0.65844	0.70458
CG42336	118	0.65844	0.70443
Graf	118	0.65844	0.7043
zip	118	0.65844	0.70384
Jheh3	118	0.65844	0.70379
CG1827	118	0.65844	0.70324
Damm	118	0.65844	0.70308
Prx2540-2	118	0.65844	0.70294
CG14803	118	0.65844	0.70264
Ada2b	118	0.65844	0.70236
CG1718	118	0.65844	0.70234
Gal	118	0.65844	0.7022
CG15653	118	0.65844	0.70175
Src64B	118	0.65844	0.70104
gb	118	0.65844	0.70064
CG15784	118	0.65844	0.70043
Pez	118	0.65844	0.70027
CG8813	118	0.65844	0.70017
CG31704	118	0.65844	0.69949
AR-2	118	0.65844	0.69931
CG14857	118	0.65844	0.69899
sec15	118	0.65844	0.69879
ltd	118	0.65844	0.69874
kraken	118	0.65844	0.69848
CG4935	118	0.65844	0.69835
CG3662	118	0.65844	0.69786
CG4091	118	0.65844	0.69756
CG30456	118	0.65844	0.69748
Pvr	118	0.65844	0.6973
CG6201	118	0.65844	0.69712
Taf8	118	0.65844	0.69676
rnh1	118	0.65844	0.69665
Kdm4B	118	0.65844	0.69638
Tapdelta	118	0.65844	0.69619
Ant2	118	0.65844	0.69611
CG4752	118	0.65844	0.69452
Hs3st-A	118	0.65844	0.69364
CG34376	118	0.65844	0.69353
CG13950	118	0.65844	0.6931
CG7025	118	0.65844	0.69308
Nmdmc	118	0.65844	0.69233
CG13323	118	0.65844	0.6923
CG6453	118	0.65844	0.69222
CG4991	118	0.65844	0.692
Mec2	118	0.65844	0.69175
Cry	118	0.65844	0.69155
lbk	118	0.65844	0.69111
Jon25Biii	118	0.65844	0.69107
ebd2	118	0.65844	0.69083
CG9119	118	0.65844	0.68978
CG32038	118	0.65844	0.68947
rdgB	118	0.65844	0.68924
l(1)G0289	118	0.65844	0.68818
CG5973	118	0.65844	0.68773
CG6401	118	0.65844	0.68737
CG6967	118	0.65844	0.68664
CG8398	118	0.65844	0.68555
CG34449	118	0.65844	0.68436
CG8446	118	0.65844	0.68354
dnd	118	0.65844	0.68326
CG31636	118	0.65844	0.68213
Dcp-1	118	0.65844	0.68159
CG2225	118	0.65844	0.68147
Lk6	118	0.65844	0.68146
Muc55B	118	0.65844	0.67994
CG15128	118	0.65844	0.67992
CG1572	118	0.65844	0.67967
CG11576	118	0.65844	0.67924
Slimp	118	0.65844	0.67923
CG7458	118	0.65844	0.6792
CG4572	118	0.65844	0.67911
CG3259	118	0.65844	0.67792
comm3	118	0.65844	0.67788
CG33469	118	0.65844	0.67736
MtnC	118	0.65844	0.67734
Cyp4s3	118	0.65844	0.67684
cutlet	118	0.65844	0.6763
Cyp12c1	118	0.65844	0.67548
CG5246	118	0.65844	0.67526
Sec61gamma	118	0.65844	0.67515
CG42663	118	0.65844	0.6749
CG11077	118	0.65844	0.67392
snoRNA:CG43051-a	118	0.65844	0.67342
kcc	118	0.65844	0.67314
PGRP-LC	118	0.65844	0.67303
CG14120	118	0.65844	0.67247
CG14715	118	0.65844	0.67236
Rcd-1r	118	0.65844	0.67139
CG11453	118	0.65844	0.67119
CG7470	118	0.65844	0.67056
CG3386	118	0.65844	0.67
CG5862	118	0.65844	0.6698
CG33116	118	0.65844	0.66968
Arc1	118	0.65844	0.6688
CG32576	118	0.65844	0.6686
lqf	118	0.65844	0.66819
CG14995	118	0.65844	0.66748
CG31097	118	0.65844	0.66671
CG2906	118	0.65844	0.66577
ana1	118	0.65844	0.66523
CG32278	118	0.65844	0.66487
Cyp311a1	118	0.65844	0.66438
Spase22-23	118	0.65844	0.66363
l(2)35Bg	118	0.65844	0.6636
Mrtf	118	0.65844	0.66355
Takl1	118	0.65844	0.66307
Nhe2	118	0.65844	0.66247
CG8560	118	0.65844	0.66173
LysD	118	0.65844	0.66061
CG31004	118	0.65844	0.65834
Papss	118	0.65844	0.65816
gkt	118	0.65844	0.65772
CG3921	118	0.65844	0.65741
CG9864	118	0.65844	0.65671
CG9568	118	0.65844	0.6565
CG10803	118	0.65844	0.65533
alt	118	0.65844	0.65527
ninaD	118	0.65844	0.65526
CG5656	118	0.65844	0.65484
CG43143	118	0.65844	0.65458
CG10830	118	0.65844	0.65406
CG15362	118	0.65844	0.65395
CG33228	118	0.65844	0.65288
fu12	118	0.65844	0.65273
CG11660	118	0.65844	0.6523
CG4297	118	0.65844	0.65197
CG5039	118	0.65844	0.65092
GstD7	118	0.65844	0.65032
CG3348	118	0.65844	0.64977
CG13607	118	0.65844	0.64567
CG2201	118	0.65844	0.64461
Sesn	118	0.65844	0.6427
CG11236	118	0.65844	0.6426
CG15100	118	0.65844	0.64082
TfIIA-S	118	0.65844	0.6408
rab3-GEF	118	0.65844	0.64057
CG8093	118	0.65844	0.64013
CG33080	118	0.65844	0.63995
Mes4	118	0.65844	0.63988
CG32681	118	0.65844	0.6388
CG2774	118	0.65844	0.63551
CG31454	118	0.65844	0.63482
CG31086	118	0.65844	0.63263
stv	118	0.65844	0.63216
CG33993	118	0.65844	0.6312
RnrL	118	0.65844	0.62819
CG13488	118	0.65844	0.62775
CG12224	118	0.65844	0.62725
CG16898	118	0.65844	0.62394
CG11357	118	0.65844	0.62185
fng	118	0.65844	0.61758
CG7376	118	0.65844	0.61755
mira	118	0.65844	0.61753
CG8083	118	0.65844	0.61397
CG32750	118	0.65844	0.61358
l(3)02640	118	0.65844	0.61225
Manf	118	0.65844	0.61119
CG7881	118	0.65844	0.60974
CG6981	118	0.65844	0.60862
CG10137	118	0.65844	0.60748
CG14722	118	0.65844	0.60703
CG2641	118	0.65844	0.60557
CG10226	118	0.65844	0.60536
CG15127	118	0.65844	0.60534
cu	118	0.65844	0.59806
Cct2	118	0.65844	0.5974
CG11403	118	0.65844	0.59705
CG15861	118	0.65844	0.59692
CG5002	118	0.65844	0.59363
CG8950	118	0.65844	0.5917
HdacX	118	0.65844	0.58837
Rab9	118	0.65844	0.58374
Ggt-1	118	0.65844	0.58027
CG30381	118	0.65844	0.57847
Atf3	118	0.65844	0.5778
CG10062	118	0.65844	0.5759
CG8026	118	0.65844	0.57498
CG32107	118	0.65844	0.57138
CG11619	118	0.65844	0.57006
CG8788	118	0.65844	0.56613
CG4594	118	0.65844	0.56493
Sec16	118	0.65844	0.56477
CG7142	118	0.65844	0.56461
CG3566	118	0.65844	0.56406
CG33337	118	0.65844	0.55539
Jon99Cii	118	0.65844	0.55196
CG11784	118	0.65844	0.54675
Msh6	118	0.65844	0.54434
CG10550	118	0.65844	0.54129
CG3363	118	0.65844	0.53515
bwa	118	0.65844	0.53386
CG32082	118	0.65844	0.53378
CG10168	118	0.65844	0.53089
Frq2	118	0.65844	0.52721
Myo10A	118	0.65844	0.52643
MtnD	118	0.65844	0.52206
Def	118	0.65844	0.52001
CG6785	118	0.65844	0.51881
ACC	118	0.65844	0.51725
Cyp4p1	118	0.65844	0.51297
epsilonTry	118	0.65844	0.51176
CG31089	118	0.65844	0.51065
PKD	118	0.65844	0.51022
CG3301	118	0.65844	0.50904
Ugt37a1	118	0.65844	0.50671
Jon44E	118	0.65844	0.50629
Ect3	118	0.65844	0.50548
CG7997	118	0.65844	0.49639
CG13102	118	0.65844	0.49248
cpo	118	0.65844	0.49194
GstE1	118	0.65844	0.49178
Gclm	118	0.65844	0.48948
CG15922	118	0.65844	0.4888
CR32207	118	0.65844	0.4836
CG32448	118	0.65844	0.4788
Pdsw	118	0.65844	0.47876
CG32368	118	0.65844	0.47249
CG3773	118	0.65844	0.4713
CG1600	118	0.65844	0.46687
ImpL2	118	0.65844	0.46596
CG9672	118	0.65844	0.46045
CG9682	118	0.65844	0.46005
grass	118	0.65844	0.45909
vanin-like	118	0.65844	0.45618
CG7912	118	0.65844	0.45489
aret	118	0.65844	0.45122
CG4078	118	0.65844	0.45037
CG8451	118	0.65844	0.44897
Cdk4	118	0.65844	0.44737
CG17600	118	0.65844	0.44412
pst	118	0.65844	0.44149
LysC	118	0.65844	0.438
bmm	118	0.65844	0.43469
CG30154	118	0.65844	0.42881
CG9427	118	0.65844	0.4234
jing	118	0.65844	0.41577
CG7720	118	0.65844	0.41386
CG11505	118	0.65844	0.41367
CG11943	118	0.65844	0.40903
alpha-Man-I	118	0.65844	0.40581
CG17906	118	0.65844	0.4043
Npc1b	118	0.65844	0.38661
CG13806	118	0.65844	0.37791
CG14688	118	0.65844	0.36956
CG31530	118	0.65844	0.36429
Oatp58Da	118	0.65844	0.34743
ec	118	0.65844	0.34573
CG43120	118	0.65844	0.34474
Nep2	118	0.65844	0.34384
aay	118	0.65844	0.33523
pk	118	0.65844	0.33093
eRF1	118	0.65844	0.31175
CG7433	118	0.65844	0.30158
CG31688	118	0.65844	0.29686
CG7567	118	0.65844	0.28609
CkIIalpha-i3	118	0.65844	0.25796
CG5612	118	0.65844	0.25469
CG5945	118	0.65844	0.23508
CG8468	118	0.65844	0.23433
Cyp6w1	118	0.65844	0.22601
CG18522	118	0.65844	0.2156
CG42494	118	0.65844	0.2075
Vps25	118	0.65844	0.20558
MtnE	118	0.65844	0.20519
Jon65Aii	118	0.65844	0.19533
CG31674	118	0.65844	0.18042
sug	118	0.65844	0.17346
CG9826	118	0.65844	0.12987
CG4302	119	0.65551	0.78618
tgy	119	0.65551	0.77353
tey	119	0.65551	0.74
rtet	119	0.65551	0.73176
CG15213	119	0.65551	0.67353
ome	119	0.65551	0.66412
sNPF	119	0.65551	0.62294
CG7084	119	0.65551	0.59765
CG3270	119	0.65551	0.59353
CG10469	119	0.65551	0.54618
CG32379	119	0.65551	0.48118
CG9272	120	0.65198	0.77235
CG9336	120	0.65198	0.75324
nompC	120	0.65198	0.71088
CG14764	120	0.65198	0.70029
CR31781	120	0.65198	0.69235
CG5162	120	0.65198	0.68059
CG43134	120	0.65198	0.64029
Acox57D-d	120	0.65198	0.63853
CG43055	120	0.65198	0.62882
CG6403	120	0.65198	0.50206
Spn5	120	0.65198	0.45235
lectin-37Db	121	0.64265	0.72353
Nrx-1	121	0.64265	0.70368
CG18547	121	0.64265	0.69706
CG31300	121	0.64265	0.54706
GstE3	121	0.64265	0.54191
CG13565	122	0.63798	0.7362
Iswi	122	0.63798	0.70566
CG18011	122	0.63798	0.70543
CG34232	122	0.63798	0.7009
CG13708	122	0.63798	0.7
CG11912	122	0.63798	0.69208
Pal2	122	0.63798	0.6819
crol	122	0.63798	0.67217
mtRNApol	122	0.63798	0.65317
CG31710	122	0.63798	0.61109
CG15201	122	0.63798	0.58213
CG8299	122	0.63798	0.51063
Ddc	122	0.63798	0.50747
Oseg4	122	0.63798	0.47285
Tsf1	123	0.63784	0.75706
GstE5	123	0.63784	0.72059
CG6125	123	0.63784	0.66588
CG13085	123	0.63784	0.62706
IntS12	123	0.63784	0.54059
CG5059	123	0.63784	0.51588
Sox21a	124	0.6251	0.73
CG11400	124	0.6251	0.71353
Cyp6a2	124	0.6251	0.70353
CG8679	124	0.6251	0.65176
CG43107	124	0.6251	0.51941
Cyp4e1	124	0.6251	0.43235
TepII	125	0.61887	0.71324
CG14630	125	0.61887	0.69559
CG14696	125	0.61887	0.67059
Cyp12a5	125	0.61887	0.64485
Cyp6a17	125	0.61887	0.63566
Ent3	125	0.61887	0.58493
FucTC	125	0.61887	0.54706
CycA	125	0.61887	0.54265
CG16868	125	0.61887	0.53529
CG5808	126	0.60266	0.73875
Nc	126	0.60266	0.7387
CG12520	126	0.60266	0.73558
tbce	126	0.60266	0.73524
CG1890	126	0.60266	0.73489
PGRP-LA	126	0.60266	0.73408
CG10650	126	0.60266	0.73155
Cwc25	126	0.60266	0.7282
Eaat1	126	0.60266	0.72566
CG15084	126	0.60266	0.71055
DptB	126	0.60266	0.71044
CG4741	126	0.60266	0.70963
CG9646	126	0.60266	0.7049
CG1946	126	0.60266	0.70438
MICAL-like	126	0.60266	0.70087
Dpt	126	0.60266	0.69556
CG5118	126	0.60266	0.69544
CG14615	126	0.60266	0.69475
CG30047	126	0.60266	0.69452
Mta70	126	0.60266	0.69366
CG31467	126	0.60266	0.68351
CG17724	126	0.60266	0.68333
CG31343	126	0.60266	0.68016
CG30157	126	0.60266	0.67982
CG43370	126	0.60266	0.67941
CG8712	126	0.60266	0.67266
CG15279	126	0.60266	0.66811
CG17633	126	0.60266	0.66626
zfh2	126	0.60266	0.66626
Zif	126	0.60266	0.65888
cenB1A	126	0.60266	0.65859
CG42668	126	0.60266	0.65185
CG30043	126	0.60266	0.64729
CG10477	126	0.60266	0.64371
Gp93	126	0.60266	0.62589
Fas3	126	0.60266	0.62514
CG5630	126	0.60266	0.62457
CG12112	126	0.60266	0.61442
CG34424	126	0.60266	0.60854
robo	126	0.60266	0.59095
RluA-2	126	0.60266	0.58374
HDAC6	126	0.60266	0.56309
CG32428	126	0.60266	0.51101
CG4101	126	0.60266	0.51067
CG31380	126	0.60266	0.48501
vkg	126	0.60266	0.28333
Cg25C	126	0.60266	0.25098
gk	126	0.60266	0.212
CG31793	126	0.60266	0.18114
Hsp67Bb	126	0.60266	0.14429
Hsp22	126	0.60266	0.1387
CG31077	126	0.60266	0.12751
CG31029	127	0.58546	0.68603
CG18404	127	0.58546	0.67059
CG9362	127	0.58546	0.66949
CG15879	127	0.58546	0.64559
CG6673	127	0.58546	0.63199
CG6012	127	0.58546	0.50699
SPE	127	0.58546	0.5011
CG3603	127	0.58546	0.48199
CG34040	127	0.58546	0.47537
CG17838	128	0.5698	0.67882
sog	128	0.5698	0.64647
Btk29A	128	0.5698	0.62471
CG33109	128	0.5698	0.60882
sprt	128	0.5698	0.43647
Drs	128	0.5698	0.42353
Pebp1	129	0.56324	0.63897
CG4562	129	0.56324	0.58603
CG31259	129	0.56324	0.58309
CG31104	129	0.56324	0.57868
CG3106	129	0.56324	0.42941
Cpr62Ba	130	0.54245	0.67684
CG42238	130	0.54245	0.65625
CG31106	130	0.54245	0.65092
Try29F	130	0.54245	0.62445
CG6337	130	0.54245	0.60919
cher	130	0.54245	0.57996
GluRIIC	130	0.54245	0.57132
CG9629	130	0.54245	0.53309
Hel25E	130	0.54245	0.52923
CG33926	130	0.54245	0.51765
CG10625	130	0.54245	0.51415
CG12934	130	0.54245	0.51085
CG10553	130	0.54245	0.50846
CG7191	130	0.54245	0.50643
Smvt	130	0.54245	0.4818
CG42329	130	0.54245	0.44982
CG1139	130	0.54245	0.30129
CG11637	131	0.53275	0.66882
mu2	131	0.53275	0.65706
CG7120	131	0.53275	0.56235
wech	131	0.53275	0.49647
CG31975	131	0.53275	0.41647
CG31976	131	0.53275	0.39529
CG17768	132	0.46902	0.59353
LSm-4	132	0.46902	0.59176
Cyp6a20	132	0.46902	0.55706
CG3604	132	0.46902	0.47765
CR43469	132	0.46902	0.31529
CG3790	132	0.46902	0.27882
CG31326	133	0.46573	0.60672
CG34120	133	0.46573	0.59265
Cyp6g1	133	0.46573	0.58771
CG7781	133	0.46573	0.57405
Obp99c	133	0.46573	0.57185
CG9186	133	0.46573	0.56544
spirit	133	0.46573	0.54863
unc-13	133	0.46573	0.54779
CG4716	133	0.46573	0.54044
CG13175	133	0.46573	0.52616
CG33964	133	0.46573	0.52616
Dscam	133	0.46573	0.52227
CG6234	133	0.46573	0.50746
CG12268	133	0.46573	0.50105
CG34109	133	0.46573	0.50021
CG9649	133	0.46573	0.46565
CG17646	133	0.46573	0.45882
CG10799	133	0.46573	0.45273
Yp2	133	0.46573	0.45242
CG2224	133	0.46573	0.44884
Yp1	133	0.46573	0.44695
CG9812	133	0.46573	0.42468
CG5010	133	0.46573	0.41912
IM4	133	0.46573	0.41418
Rhp	133	0.46573	0.29265
CG9194	133	0.46573	0.28246
CG34203	133	0.46573	0.2666
CG11319	133	0.46573	0.26429
l(2)08717	133	0.46573	0.19811
CG11550	134	0.44647	0.56807
Mdr49	134	0.44647	0.53929
Tsp39D	134	0.44647	0.53088
cbt	134	0.44647	0.52227
tun	134	0.44647	0.51134
Nplp2	134	0.44647	0.50189
Pxn	134	0.44647	0.46786
agt	134	0.44647	0.46681
c(3)G	134	0.44647	0.42584
CG1304	134	0.44647	0.39958
CG10069	134	0.44647	0.37164
CG10505	134	0.44647	0.36366
Cyp4d8	134	0.44647	0.35105
mRpL32	134	0.44647	0.34475
CG8539	134	0.44647	0.33214
CG15263	135	0.44029	0.53797
CG32444	135	0.44029	0.52326
CG3699	135	0.44029	0.51979
CG5773	135	0.44029	0.51711
CG17322	135	0.44029	0.4869
yellow-f2	135	0.44029	0.44626
W	135	0.44029	0.43743
CG4901	135	0.44029	0.43583
GstE9	135	0.44029	0.38503
stnA	135	0.44029	0.34599
stnB	135	0.44029	0.34599
CG31075	135	0.44029	0.30187
glob3	136	0.43739	0.53775
CG1208	136	0.43739	0.52304
CG32302	136	0.43739	0.51078
CG1753	136	0.43739	0.48431
CG17211	136	0.43739	0.39069
CG4019	136	0.43739	0.31961
Phae2	136	0.43739	0.29559
CG14292	137	0.39042	0.49902
CG10341	137	0.39042	0.47218
Mur18B	137	0.39042	0.46887
CG13920	137	0.39042	0.46127
CG15406	137	0.39042	0.45711
CG3168	137	0.39042	0.45417
CG42700	137	0.39042	0.43885
CG6891	137	0.39042	0.43578
Ir75d	137	0.39042	0.42635
CG14077	137	0.39042	0.42635
Oatp58Dc	137	0.39042	0.42439
slo	137	0.39042	0.41961
CG30339	137	0.39042	0.41385
CG13907	137	0.39042	0.3924
CG13309	137	0.39042	0.38701
ClC-a	137	0.39042	0.38284
CG42613	137	0.39042	0.37757
yellow-c	137	0.39042	0.37561
CG6908	137	0.39042	0.35
CG42656	137	0.39042	0.3413
RpS15Ab	137	0.39042	0.30551
CG31272	137	0.39042	0.30184
Obp56d	137	0.39042	0.27929
CG10514	137	0.39042	0.23591
CG4836	137	0.39042	0.23346
CG31373	138	0.37821	0.5278
CG1678	138	0.37821	0.49374
CG34005	138	0.37821	0.45636
Est-6	138	0.37821	0.44687
Ser6	138	0.37821	0.43501
CG34212	138	0.37821	0.43178
CG16826	138	0.37821	0.4314
CG16772	138	0.37821	0.42505
lcs	138	0.37821	0.41907
CG7442	138	0.37821	0.41679
UK114	138	0.37821	0.4149
CG18473	138	0.37821	0.40731
nrv3	138	0.37821	0.40531
Mal-B1	138	0.37821	0.40161
CG42574	138	0.37821	0.39279
LysP	138	0.37821	0.3851
Snmp2	138	0.37821	0.38169
NLaz	138	0.37821	0.35892
CG42492	138	0.37821	0.35674
CG17922	138	0.37821	0.35617
CG31445	138	0.37821	0.34953
Jheh1	138	0.37821	0.34924
CG3624	138	0.37821	0.34706
CG11353	138	0.37821	0.34478
CG18067	138	0.37821	0.3425
CG5439	138	0.37821	0.33349
CG5326	138	0.37821	0.33065
Jheh2	138	0.37821	0.32362
sev	138	0.37821	0.31395
CG33258	138	0.37821	0.27514
CG17556	138	0.37821	0.23691
CG31100	138	0.37821	0.21157
CG6277	139	0.35375	0.41592
DnaJ-1	139	0.35375	0.41159
CG7565	139	0.35375	0.40692
Cpr57A	139	0.35375	0.40242
Obp57d	139	0.35375	0.40242
Hsp26	139	0.35375	0.3981
CG14500	139	0.35375	0.37076
Hsp68	139	0.35375	0.35796
Hsp27	139	0.35375	0.35519
Rab40	139	0.35375	0.35052
Hsp83	139	0.35375	0.34654
wun2	139	0.35375	0.34135
TyrR	139	0.35375	0.33962
Hsp23	139	0.35375	0.3263
CG5224	139	0.35375	0.31436
Jon65Ai	139	0.35375	0.29204
CG10175	139	0.35375	0.27612
l(2)01289	139	0.35375	0.25934
CG34215	140	0.33146	0.41832
Sox100B	140	0.33146	0.39773
Npc2a	140	0.33146	0.38168
CG3376	140	0.33146	0.38075
esg	140	0.33146	0.37807
CG6293	140	0.33146	0.37353
HLHm3	140	0.33146	0.35615
mei-217	140	0.33146	0.35414
mei-218	140	0.33146	0.3512
CG42397	140	0.33146	0.34853
HLHmbeta	140	0.33146	0.34639
CR40469	140	0.33146	0.34398
CG15661	140	0.33146	0.34398
CG14757	140	0.33146	0.34198
CG7456	140	0.33146	0.34051
bnl	140	0.33146	0.32233
CG11790	140	0.33146	0.31751
CG15155	140	0.33146	0.30495
scaf	140	0.33146	0.27567
Yp3	140	0.33146	0.25775
Rfabg	140	0.33146	0.23476
CG5770	140	0.33146	0.22928
CG3290	140	0.33146	0.22433
Mal-A4	141	0	0
CG15353	142	0	0
CG4294	143	0	0
CG16723	144	0	0
CG9498	145	0	0
CG14075	146	0	0
Akh	147	0	0
[truncated: 3 more rows]
